# Supplementary material for: A pivotal Wnt antagonist role promoting digit joint specification by constraining Wnt activity
Source: Nat Commun. 2026 May 26;17:6835. doi: 10.1038/s41467-026-73549-4 (PMC13389162; doi:10.1038/s41467-026-73549-4)
Supplement: Supplementary file 5 — Supplementary Data 2 [file 41467_2026_73549_MOESM5_ESM.xlsx]

## Sheet: NineSample.Results.tsv
GENEID	SYMBOL	HomVsHet.logFC	HomVsHet.logCPM	HomVsHet.LR	HomVsHet.PValue	HomVsHet.FDR	bCatVsHom.logFC	bCatVsHom.logCPM	bCatVsHom.LR	bCatVsHom.PValue	bCatVsHom.FDR	bCatVsHet.logFC	bCatVsHet.logCPM	bCatVsHet.LR	bCatVsHet.PValue	bCatVsHet.FDR	Del_Het_1	Del_Het_2.1	Del_Het_3	Del_Hom_1	Del_Hom_2.1	Del_Hom_3	Del_Hom_ExLox_1	Del_Hom_ExLox_2_2	Del_Hom_ExLox_3	Max expr
ENSMUSG00000079557	2016-03-02	-0.314951	3.20025	1.79939	0.179786	1	0.132057	3.20025	0.316816	0.573527	1	-0.182895	3.20025	0.62098	0.430683	1	9.64979	10.3555	9.92182	8.04652	9.1244	7.42147	10.1587	8.86555	8.29344	10.3555
ENSMUSG00000073481	2016-03-02	-0.0719512	5.13811	0.0632654	0.801407	1	-0.192917	5.13811	0.454221	0.500337	1	-0.264868	5.13811	0.858629	0.354123	1	30.2807	50.409	36.7901	34.0596	31.8814	33.9603	37.7421	25.2317	35.8841	50.409
ENSMUSG00000023307	2016-03-05	0.153066	7.17206	0.725751	0.394264	1	-0.0780408	7.17206	0.188967	0.663778	1	0.0750248	7.17206	0.174602	0.676054	1	123.008	149.825	130.315	144.339	149.855	163.885	151.841	128.804	155.291	163.885
ENSMUSG00000039100	2016-03-06	0.183285	6.93301	0.862905	0.352927	1	0.0855025	6.93301	0.188372	0.664275	1	0.268788	6.93301	1.85882	0.172761	0.881067	125.417	102.589	101.539	132.204	116.922	127.044	108.119	163.708	121.149	163.708
ENSMUSG00000026977	2016-03-07	0.352229	7.57131	2.65534	0.103203	1	0.123578	7.57131	0.328167	0.566741	1	0.475808	7.57131	4.8414	0.0277844	0.528667	175.705	135.966	159.138	193.802	191.511	231.225	161.683	238.411	223.319	238.411
ENSMUSG00000025702	2016-03-08	0.0533327	4.80028	0.0372781	0.8469	1	0.320263	4.80028	1.34806	0.245617	1	0.373596	4.80028	1.83675	0.175332	0.884485	30.4254	22.9963	28.3886	24.6179	27.9963	27.2418	22.7009	33.5896	31.7952	33.5896
ENSMUSG00000040502	2016-03-09	-0.798695	3.20154	5.20193	0.0225618	0.937065	-0.0068149	3.20154	0.000378211	0.984484	1	-0.80551	3.20154	5.32218	0.0210556	0.472344	10.2114	15.9619	11.7235	8.94136	7.6862	5.174	11.1767	4.74976	6.50821	15.9619
ENSMUSG00000026276	2016-09-02	-0.0234981	7.70894	0.0203702	0.886508	1	0.0783202	7.70894	0.226487	0.634141	1	0.0548221	7.70894	0.11105	0.738952	1	207.37	212.642	211.78	207.984	204.672	213.97	217.614	183.482	222.768	222.768
ENSMUSG00000022456	2016-09-03	-0.0152765	6.4445	0.0051972	0.942529	1	0.208079	6.4445	0.965689	0.325758	1	0.192803	6.4445	0.830012	0.362269	1	99.2987	69.3077	81.9254	90.8341	85.6263	73.357	107.497	99.3643	75.6896	107.497
ENSMUSG00000072214	2016-09-05	0.0369993	6.05407	0.0450176	0.831972	1	-0.0426619	6.05407	0.0599677	0.806547	1	-0.00566258	6.05407	0.00105807	0.974051	1	59.5693	67.0902	69.122	69.4994	65.943	65.5085	76.2928	57.826	66.3742	76.2928
ENSMUSG00000050379	2016-09-06	0.0722911	7.41341	0.189906	0.662995	1	-0.0670124	7.41341	0.163379	0.686065	1	0.00527867	7.41341	0.00101416	0.974595	1	166.787	157.238	176.385	177.434	175.357	179.781	174.6	166.242	159.611	179.781
ENSMUSG00000001833	2016-09-07	0.0302678	7.90978	0.035933	0.849654	1	0.0658098	7.90978	0.170011	0.680102	1	0.0960776	7.90978	0.362471	0.547137	1	248.74	232.773	219.791	241.243	236.541	249.537	270.557	217.856	246.512	270.557
ENSMUSG00000018398	2016-09-08	-0.04142	6.91613	0.0408379	0.839851	1	0.361279	6.91613	3.10687	0.0779626	1	0.319859	6.91613	2.43883	0.118365	0.815699	134.372	93.2279	108.708	121.87	107.912	102.919	145.471	155.354	116.081	155.354
ENSMUSG00000059248	2016-09-09	0.0117661	8.52315	0.00473323	0.94515	1	-0.0953755	8.52315	0.311011	0.57706	1	-0.0836094	8.52315	0.239082	0.62487	1	350.258	370.478	388.131	366.938	392.351	368.846	379.831	327.096	366.325	392.351
ENSMUSG00000019917	2016-09-10	0.175554	4.85522	0.976858	0.322976	1	-0.143211	4.85522	0.653444	0.418884	1	0.0323435	4.85522	0.0333032	0.855197	1	27.9113	25.6472	28.6305	32.1076	29.5231	32.1661	29.8817	24.6013	29.287	32.1661
ENSMUSG00000058013	2016-09-11	0.0519117	8.62079	0.0974266	0.75494	1	0.10905	8.62079	0.430176	0.511903	1	0.160961	8.62079	0.937145	0.333013	0.97906	420.892	325.14	379.707	399.054	398.556	377.726	406.47	426.865	407.581	426.865
ENSMUSG00000037072	2016-09-15	0.0371062	7.2997	0.0465847	0.829116	1	-0.0453838	7.2997	0.0697127	0.791756	1	-0.00827761	7.2997	0.00232068	0.961578	1	143.169	193.436	144.266	152.525	162.734	170.305	170.952	123.055	156.837	193.436
ENSMUSG00000021252	0610007P14Rik	0.0278317	4.4084	0.0220772	0.881882	1	-0.0666646	4.4084	0.126964	0.721601	1	-0.0388329	4.4084	0.0432954	0.83517	1	19.5941	25.079	20.5915	23.9829	20.4302	20.8346	23.5144	18.8109	17.5094	25.079
ENSMUSG00000007777	0610009B22Rik	-0.326354	3.12313	1.11	0.292082	1	0.0533687	3.12313	0.0295789	0.863449	1	-0.272985	3.12313	0.784021	0.375914	1	9.74014	11.7414	8.09016	9.11552	7.5844	7.04413	12.1033	5.72406	6.6149	12.1033
ENSMUSG00000024442	0610009O20Rik	0.0662881	5.13936	0.152326	0.696323	1	-0.153663	5.13936	0.82024	0.36511	1	-0.0873748	5.13936	0.265823	0.606148	1	33.7763	35.2784	36.1877	37.7976	35.2751	37.1531	37.4101	30.91	32.6478	37.7976
ENSMUSG00000042208	0610010F05Rik	0.0118289	4.8045	0.00321296	0.954798	1	0.283898	4.8045	1.86702	0.171817	1	0.295727	4.8045	2.03403	0.153812	0.857703	26.8639	23.9699	28.4367	26.5918	24.0767	26.7427	34.1092	32.2984	27.4732	34.1092
ENSMUSG00000020831	0610010K14Rik	0.00427672	5.7368	0.000290255	0.986407	1	-0.183139	5.7368	0.53172	0.465884	1	-0.178862	5.7368	0.507749	0.476115	1	41.6927	72.4509	51.8653	51.0302	56.367	57.14	61.3829	35.4091	51.9708	72.4509
ENSMUSG00000025731	0610011F06Rik	-0.265292	4.06212	1.0719	0.300516	1	-0.265716	4.06212	1.06551	0.301962	1	-0.531008	4.06212	4.28114	0.0385374	0.596638	17.0324	24.7895	18.0751	16.2612	17.9535	14.1454	18.0913	9.55021	13.7903	24.7895
ENSMUSG00000058706	0610030E20Rik	-0.0260391	3.94027	0.0137775	0.906561	1	0.231278	3.94027	1.10137	0.293965	1	0.205238	3.94027	0.871951	0.350416	0.999728	16.3598	13.9108	13.6385	14.5106	14.0233	15.4416	14.8324	19.9541	14.4624	19.9541
ENSMUSG00000108680	0610030E20Rik	-0.0260391	3.94027	0.0137775	0.906561	1	0.231278	3.94027	1.10137	0.293965	1	0.205238	3.94027	0.871951	0.350416	0.999728	16.3598	13.9108	13.6385	14.5106	14.0233	15.4416	14.8324	19.9541	14.4624	19.9541
ENSMUSG00000028608	0610037L13Rik	-0.191576	5.39407	0.813615	0.367054	1	0.0204935	5.39407	0.00931634	0.923107	1	-0.171082	5.39407	0.651546	0.419561	1	39.17	53.0259	41.2259	39.133	43.0121	37.9635	44.9964	34.8803	44.2772	53.0259
ENSMUSG00000019689	1110001J03Rik	-0.257047	3.26881	0.591543	0.441823	1	-0.170138	3.26881	0.257351	0.611946	1	-0.427185	3.26881	1.63485	0.201033	0.884485	7.43602	16.016	10.2701	7.1415	10.0786	10.161	9.14984	5.50485	10.3491	16.016
ENSMUSG00000022972	1110004E09Rik	0.0855918	4.24001	0.118708	0.73044	1	-0.206033	4.24001	0.687448	0.407034	1	-0.120441	4.24001	0.235188	0.627703	1	15.0815	22.3466	18.4088	21.5405	19.2919	19.8233	20.0949	12.6173	20.2181	22.3466
ENSMUSG00000030663	1110004F10Rik	0.02331	7.23571	0.019174	0.889869	1	-0.0773867	7.23571	0.211461	0.645625	1	-0.0540767	7.23571	0.103314	0.747888	1	139.97	160.796	146.439	147.475	155.347	165.061	166.249	124.198	150.204	166.249
ENSMUSG00000037960	1110007C09Rik	0.303421	3.59149	1.84884	0.173918	1	-0.383546	3.59149	2.974	0.0846125	1	-0.0801251	3.59149	0.12922	0.719242	1	10.8922	13.6352	9.20438	12.3089	14.6598	14.1506	10.4818	11.4725	10.8826	14.6598
ENSMUSG00000027637	1110008F13Rik	-0.134761	5.52768	0.287456	0.591855	1	-0.0702574	5.52768	0.0781108	0.779874	1	-0.205019	5.52768	0.666245	0.414364	1	35.1695	66.8801	46.199	41.2379	47.2661	46.6992	47.6812	35.8629	47.4588	66.8801
ENSMUSG00000021023	1110008L16Rik	0.330689	4.43986	1.38929	0.238524	1	-0.129009	4.43986	0.21402	0.643635	1	0.201679	4.43986	0.518718	0.471389	1	13.3071	16.8817	20.1528	21.1968	23.4193	28.5797	17.8978	27.8932	25.0235	28.5797
ENSMUSG00000039195	1110008P14Rik	-0.101504	3.47347	0.122671	0.726156	1	-0.0397373	3.47347	0.0187972	0.890949	1	-0.141241	3.47347	0.23946	0.624596	1	10.4754	15.013	9.83836	9.24474	12.2059	9.43982	12.4664	8.69142	11.8333	15.013
ENSMUSG00000045237	1110012L19Rik	-0.213165	2.94171	0.626098	0.42879	1	-0.314378	2.94171	1.33979	0.247071	1	-0.527543	2.94171	3.81986	0.0506483	0.656959	7.27892	11.4168	7.94483	6.44475	8.29702	8.29087	6.83342	4.82283	7.14837	11.4168
ENSMUSG00000037971	1110032A03Rik	0.0440863	3.8148	0.0486829	0.825371	1	-0.142121	3.8148	0.506965	0.476456	1	-0.0980351	3.8148	0.242322	0.622534	1	14.2099	15.4174	12.9541	14.4709	14.1187	15.5998	13.5094	12.4385	13.1606	15.5998
ENSMUSG00000040720	1110037F02Rik	0.0583519	6.60606	0.0814024	0.775406	1	0.222321	6.60606	1.18426	0.276491	1	0.280673	6.60606	1.88727	0.16951	0.877307	101.643	76.1843	90.8326	101.665	89.1292	93.8801	94.6835	130.46	97.1963	130.46
ENSMUSG00000063236	1110038F14Rik	-0.276063	5.43907	1.15198	0.283135	1	-0.149141	5.43907	0.335685	0.56233	1	-0.425205	5.43907	2.7305	0.0984483	0.771967	38.594	64.4427	48.0081	40.9329	42.4013	40.5193	44.4172	26.2089	44.2772	64.4427
ENSMUSG00000040591	1110051M20Rik	0.0285925	5.48361	0.0274592	0.868387	1	-0.0392807	5.48361	0.0518946	0.819799	1	-0.0106881	5.48361	0.00385147	0.950515	1	38.8501	52.3661	44.9846	45.0678	48.1718	44.7005	41.9693	41.4321	44.3281	52.3661
ENSMUSG00000035171	1110059E24Rik	-0.0525565	4.99368	0.076678	0.781851	1	0.0175636	4.99368	0.00857809	0.926207	1	-0.0349929	4.99368	0.0342009	0.85328	1	27.3352	37.6592	33.6686	27.6369	32.6281	34.8466	36.831	23.0668	32.381	37.6592
ENSMUSG00000032551	1110059G10Rik	0.325602	4.21638	1.8384	0.175138	1	-0.065626	4.21638	0.0755977	0.783354	1	0.259976	4.21638	1.17711	0.277946	0.95224	12.0443	17.9098	17.21	18.2892	20.259	23.3142	16.6203	18.5362	22.2986	23.3142
ENSMUSG00000078570	1110065P20Rik	-0.0347039	3.89796	0.0160799	0.899093	1	-0.191494	3.89796	0.48841	0.484637	1	-0.226198	3.89796	0.684104	0.408177	1	10.6734	20.7645	15.4284	13.9989	16.4468	15.037	14.1781	11.0496	15.8668	20.7645
ENSMUSG00000045414	1190002N15Rik	0.0534192	8.09709	0.103445	0.747734	1	0.00351039	8.09709	0.000447023	0.983132	1	0.0569296	8.09709	0.117594	0.731659	1	267.592	290.885	242.172	266.441	286.324	283.884	272.468	244.746	309.087	309.087
ENSMUSG00000020783	1200014J11Rik	0.0917279	6.48875	0.300737	0.583421	1	0.0736899	6.48875	0.194823	0.658932	1	0.165418	6.48875	0.981656	0.32179	0.965911	83.6586	78.5119	89.2623	87.0195	89.885	96.0711	81.5397	101.255	100.122	101.255
ENSMUSG00000087651	1500009L16Rik	-0.00356781	4.33303	0.000207152	0.988517	1	-0.257748	4.33303	1.07693	0.299386	1	-0.261316	4.33303	1.11002	0.292078	0.95224	15.867	28.6773	19.4261	21.018	21.3279	21.5064	18.8209	13.3968	20.6983	28.6773
ENSMUSG00000072694	1500011B03Rik	0.106496	3.83079	0.139819	0.708461	1	-0.101642	3.83079	0.12761	0.720924	1	0.00485422	3.83079	0.000292095	0.986364	1	12.0675	17.9662	13.4147	13.0637	14.3773	16.7873	11.2925	12.7045	15.6029	17.9662
ENSMUSG00000074578	1500012F01Rik	-0.205838	6.46681	0.475828	0.490318	1	-0.116257	6.46681	0.151781	0.696839	1	-0.322095	6.46681	1.16432	0.280571	0.95224	65.435	134.214	96.4143	84.5863	82.6371	88.575	92.8169	55.6238	95.1196	134.214
ENSMUSG00000024118	1600002H07Rik	-0.0177406	4.70262	0.0071146	0.93278	1	-0.132443	4.70262	0.396195	0.529061	1	-0.150184	4.70262	0.511484	0.474497	1	26.0517	27.4604	27.7253	27.0641	25.9738	26.0208	30.8767	19.3783	23.1014	30.8767
ENSMUSG00000050088	1600012H06Rik	0.125316	4.46129	0.384491	0.53521	1	-0.0595063	4.46129	0.0873145	0.767619	1	0.0658101	4.46129	0.106761	0.743862	1	17.1921	24.6796	21.0058	20.5525	22.4092	27.2748	20.3567	20.9672	23.019	27.2748
ENSMUSG00000054676	1600014C10Rik	-0.436494	3.41368	2.61519	0.105845	1	-0.0930975	3.41368	0.117963	0.731254	1	-0.529591	3.41368	3.86691	0.0492472	0.647335	11.8871	13.4188	12.9346	10.509	8.44971	10.535	12.5086	6.2843	8.74876	13.4188
ENSMUSG00000032300	1700017B05Rik	0.226343	4.8028	1.61699	0.203512	1	-0.336712	4.8028	3.58341	0.0583593	1	-0.110368	4.8028	0.384762	0.535066	1	25.9213	26.4588	28.146	32.456	33.1881	28.1765	24.6119	23.6757	27.7933	33.1881
ENSMUSG00000019797	1700021F05Rik	0.074283	4.372	0.0876052	0.767244	1	-0.296673	4.372	1.39434	0.237674	1	-0.22239	4.372	0.785131	0.375577	1	15.4481	27.4869	20.395	18.115	23.0586	25.309	19.6316	14.639	21.6051	27.4869
ENSMUSG00000035629	1700021K19Rik	-0.29199	4.30115	2.15051	0.142522	1	0.114128	4.30115	0.329867	0.565737	1	-0.177862	4.30115	0.810029	0.368112	1	24.3054	17.5005	21.6995	21.5273	16.7904	16.9912	19.4448	20.6691	17.5833	24.3054
ENSMUSG00000032666	1700025G04Rik	-0.153987	5.45395	0.708484	0.399948	1	0.0459667	5.45395	0.0633547	0.80127	1	-0.108021	5.45395	0.351117	0.553482	1	44.7885	45.2863	42.4487	40.6923	42.1245	43.9268	41.5843	48.3385	44.3811	48.3385
ENSMUSG00000063838	1700027J19Rik	-0.822324	3.47974	7.7019	0.00551627	0.466115	-0.256325	3.47974	0.739354	0.389868	1	-1.07865	3.47974	13.1865	0.000281966	0.0277395	14.0342	21.5891	12.6924	9.87033	8.4497	8.97661	10.5976	5.8215	7.73517	21.5891
ENSMUSG00000052794	1700030K09Rik	-0.0496146	3.81348	0.0484387	0.825803	1	-0.151904	3.81348	0.452833	0.500993	1	-0.201518	3.81348	0.808097	0.368684	1	14.6526	18.3859	14.6681	12.4463	14.9248	13.4688	13.2172	11.7006	12.2771	18.3859
ENSMUSG00000027327	1700037H04Rik	0.0248021	4.66077	0.0152897	0.901591	1	-0.142058	4.66077	0.501993	0.478626	1	-0.117256	4.66077	0.343501	0.557815	1	23.0412	28.2985	26.402	23.3985	27.8434	25.309	28.7814	20.4605	23.3655	28.7814
ENSMUSG00000043773	1700048O20Rik	-0.0388176	3.6884	0.017977	0.893341	1	-0.206876	3.6884	0.510244	0.475033	1	-0.245694	3.6884	0.722236	0.395411	1	11.1164	18.0517	11.6562	8.83976	13.8114	17.5273	9.1942	12.2552	12.7613	18.0517
ENSMUSG00000038323	1700066M21Rik	0.279431	3.39801	1.74824	0.186098	1	-0.117484	3.39801	0.316114	0.573952	1	0.161947	3.39801	0.591732	0.44175	1	8.32622	8.87372	9.93104	11.2638	11.5039	13.0285	11.8716	8.69572	10.6692	13.0285
ENSMUSG00000008307	1700109H08Rik	-0.0305036	2.40714	0.00407666	0.949091	1	0.204776	2.40714	0.188448	0.664212	1	0.174272	2.40714	0.136097	0.712192	1	4.83586	3.46886	4.51889	4.06999	5.85845	4.13203	2.83121	12.2724	4.10531	12.2724
ENSMUSG00000040822	1700123O20Rik	0.068599	5.24347	0.106725	0.743904	1	-0.139732	5.24347	0.443376	0.505497	1	-0.0711335	5.24347	0.115047	0.734469	1	33.0103	46.21	33.3881	35.2768	42.9978	39.6365	38.5239	31.0654	40.0914	46.21
ENSMUSG00000071653	1810009A15Rik	-0.406197	4.65068	1.72855	0.188596	1	-0.0320839	4.65068	0.010786	0.917284	1	-0.438281	4.65068	2.01622	0.155626	0.860887	22.0683	40.576	26.1079	22.1992	25.5599	20.7118	32.5942	15.3923	20.2075	40.576
ENSMUSG00000056313	1810011O10Rik	0.00274957	4.17585	7.3603e-05	0.993155	1	-0.386945	4.17585	1.44738	0.228948	1	-0.384195	4.17585	1.42904	0.231921	0.914327	12.9345	26.026	19.523	20.3793	22.1424	16.3947	20.037	8.91493	15.7371	26.026
ENSMUSG00000022507	1810013L24Rik	0.483221	6.31377	4.85657	0.0275411	1	0.0218626	6.31377	0.0100335	0.920212	1	0.505084	6.31377	5.31618	0.0211283	0.472344	62.3683	63.4146	61.4756	81.9818	81.9522	100.488	58.9527	101.961	102.371	102.371
ENSMUSG00000078784	1810022K09Rik	-0.171516	5.4426	0.395316	0.529518	1	0.0820801	5.4426	0.0905386	0.763494	1	-0.0894362	5.4426	0.107737	0.742735	1	35.0854	66.8775	37.9802	38.4943	43.6739	43.4492	55.3044	29.887	40.0095	66.8775
ENSMUSG00000048429	1810026J23Rik	0.183399	6.52782	0.874222	0.349789	1	-0.0218882	6.52782	0.0124927	0.911005	1	0.161511	6.52782	0.679714	0.409685	1	76.7031	91.4426	85.9883	84.4204	99.2079	104.415	73.1987	102.954	111.195	111.195
ENSMUSG00000044148	1810030O07Rik	-0.133216	5.03135	0.609501	0.434976	1	0.0659831	5.03135	0.150007	0.698528	1	-0.0672329	5.03135	0.156895	0.692032	1	33.9998	36.3302	31.9159	32.0607	29.5636	32.3558	35.7727	31.716	29.7807	36.3302
ENSMUSG00000020812	1810032O08Rik	0.0644495	4.7927	0.105137	0.745749	1	-0.160216	4.7927	0.650391	0.419973	1	-0.0957662	4.7927	0.233222	0.629145	1	24.6094	33.2425	26.9074	25.9476	28.9299	29.8837	26.2583	22.7314	30.1925	33.2425
ENSMUSG00000054091	1810037I17Rik	-0.327703	4.92331	1.37785	0.240468	1	-0.267351	4.92331	0.913207	0.339265	1	-0.595053	4.92331	4.52095	0.0334823	0.56453	27.2305	52.4307	30.8104	26.1274	32.8827	29.6103	29.5343	17.2696	26.5663	52.4307
ENSMUSG00000020284	1810043G02Rik	-0.100393	5.15552	0.300695	0.583447	1	-0.113808	5.15552	0.387427	0.533655	1	-0.214201	5.15552	1.37608	0.24077	0.925884	31.8251	40.8532	36.5323	34.7963	35.2801	38.5386	28.0086	36.9472	37.1133	40.8532
ENSMUSG00000078572	1810043H04Rik	-0.122737	2.91353	0.132931	0.715413	1	-0.396797	2.91353	1.37326	0.241253	1	-0.519534	2.91353	2.37015	0.123675	0.826454	5.39374	11.7414	8.28396	8.12852	7.58439	7.04412	7.47044	4.67667	6.82829	11.7414
ENSMUSG00000035372	1810055G02Rik	-0.0842031	4.5449	0.108421	0.741949	1	-0.223314	4.5449	0.759843	0.383378	1	-0.307517	4.5449	1.44535	0.229275	0.909744	24.7169	27.9739	23.3985	30.54	22.1933	18.3272	27.3337	16.1979	18.7244	30.54
ENSMUSG00000021290	2010107E04Rik	-0.232268	6.03961	0.482129	0.48746	1	-0.13022	6.03961	0.151534	0.697074	1	-0.362488	6.03961	1.17273	0.27884	0.95224	49.6433	105.348	63.8978	54.3449	73.2479	66.888	71.8668	36.634	69.5632	105.348
ENSMUSG00000021458	2010111I01Rik	-0.0832531	6.88326	0.178604	0.672576	1	0.235987	6.88326	1.43577	0.230825	1	0.152734	6.88326	0.602576	0.437597	1	106.251	140.086	101.248	111.593	114.071	101.984	152.072	105.591	128.777	152.072
ENSMUSG00000086316	2210013O21Rik	-0.118905	4.90139	0.250917	0.61643	1	-0.170143	4.90139	0.512662	0.473989	1	-0.289048	4.90139	1.48461	0.223055	0.903354	25.0835	45.072	28.8727	26.3015	30.134	33.0388	25.4806	22.4822	31.7942	45.072
ENSMUSG00000021550	2210016F16Rik	-0.447581	3.89101	3.605	0.0576061	1	0.0128547	3.89101	0.00295827	0.956624	1	-0.434726	3.89101	3.43714	0.0637461	0.704755	14.1469	21.7128	17.5964	12.0298	13.0309	14.1473	15.52	10.8897	13.7099	21.7128
ENSMUSG00000029559	2210016L21Rik	-0.0254605	4.75777	0.0140432	0.905668	1	-0.0398569	4.75777	0.0344346	0.852785	1	-0.0653174	4.75777	0.0930691	0.760311	1	23.5648	34.0339	29.6962	27.6369	27.1817	24.5609	29.9396	20.5327	25.6058	34.0339
ENSMUSG00000035401	2210018M11Rik	-0.135164	5.68489	0.375097	0.540239	1	0.348423	5.68489	2.49722	0.114047	1	0.21326	5.68489	0.939635	0.332372	0.978266	61.4257	39.553	49.5583	48.4227	51.0547	37.8388	62.4853	64.8646	46.7311	64.8646
ENSMUSG00000079283	2310009B15Rik	0.133816	3.59988	0.236244	0.626932	1	-0.179021	3.59988	0.424656	0.514623	1	-0.0452048	3.59988	0.0270411	0.869383	1	9.00702	14.9784	10.0279	12.5411	13.2844	13.2907	13.0298	9.32902	12.9432	14.9784
ENSMUSG00000020133	2310011J03Rik	-0.19651	4.52448	0.610785	0.434492	1	-0.267915	4.52448	1.12848	0.2881	1	-0.464425	4.52448	3.40157	0.0651343	0.711318	20.161	31.8155	27.0318	21.2503	25.7055	21.7557	23.3379	14.2736	21.125	31.8155
ENSMUSG00000049643	2310022A10Rik	-0.038317	5.07197	0.0516645	0.820192	1	0.0853475	5.07197	0.257524	0.611826	1	0.0470305	5.07197	0.0785589	0.77926	1	32.275	34.5848	34.4671	33.1023	35.4723	31.561	33.0652	30.6596	36.7158	36.7158
ENSMUSG00000031983	2310022B05Rik	0.0831281	6.94639	0.259598	0.610396	1	-0.0917391	6.94639	0.316605	0.573655	1	-0.00861101	6.94639	0.00279103	0.957867	1	113.268	130.13	116.557	122.044	135.043	124.799	121.322	114.822	131.178	135.043
ENSMUSG00000020441	2310033P09Rik	-0.152338	4.21912	0.622674	0.430055	1	-0.116009	4.21912	0.360696	0.54812	1	-0.268346	4.21912	1.94914	0.16268	0.867966	17.9731	22.8296	19.7012	19.3856	17.4677	17.5815	16.7981	16.732	18.3327	22.8296
ENSMUSG00000026319	2310035C23Rik	0.00236914	5.74969	9.10792e-05	0.992385	1	0.38252	5.74969	2.37965	0.122925	1	0.384889	5.74969	2.40874	0.120659	0.819516	50.907	42.857	46.6311	45.0377	51.1441	60.9921	42.1533	77.1231	66.2971	77.1231
ENSMUSG00000041203	2310036O22Rik	-0.136257	6.79141	0.284739	0.593612	1	-0.0895801	6.79141	0.123063	0.725736	1	-0.225838	6.79141	0.782249	0.376454	1	84.3622	149.284	122.176	104.451	115.038	104.041	125.955	76.3371	114.587	149.284
ENSMUSG00000062619	2310039H08Rik	-0.197066	3.08603	0.337577	0.561231	1	-0.32107	3.08603	0.885905	0.34659	1	-0.518136	3.08603	2.32232	0.12753	0.833321	6.85999	12.9318	9.64038	8.76718	7.8389	8.60256	8.33909	4.06774	8.80209	12.9318
ENSMUSG00000040177	2310057M21Rik	0.216228	4.00454	1.27529	0.258777	1	0.0435699	4.00454	0.0528357	0.8182	1	0.259798	4.00454	1.86966	0.171514	0.878949	13.3534	15.6913	13.5643	14.9216	16.594	18.4519	16.3307	17.4401	17.2308	18.4519
ENSMUSG00000050705	2310061I04Rik	-0.121729	3.74109	0.241249	0.623305	1	-0.149632	3.74109	0.364663	0.545928	1	-0.271361	3.74109	1.20661	0.272004	0.95224	11.7301	17.2604	13.0315	13.9926	12.8782	12.5922	14.188	12.0814	11.7895	17.2604
ENSMUSG00000020747	2310067B10Rik	-0.273617	5.82158	2.2082	0.137279	1	0.0887481	5.82158	0.232679	0.629544	1	-0.184869	5.82158	1.01462	0.313798	0.956484	69.3229	55.367	63.3349	59.3426	49.7816	47.8304	57.478	55.0126	50.6453	69.3229
ENSMUSG00000045411	2410002F23Rik	-0.00536815	7.58667	0.00110718	0.973456	1	-0.0565489	7.58667	0.122924	0.725885	1	-0.061917	7.58667	0.14746	0.700975	1	199.411	180.504	198.136	223.708	186.607	179.843	204.829	167.432	188.791	223.708
ENSMUSG00000036873	2410004B18Rik	-0.0193638	4.67697	0.00670547	0.934737	1	-0.018113	4.67697	0.00587314	0.938913	1	-0.0374768	4.67697	0.0251885	0.873898	1	19.009	33.8716	24.2705	22.8179	27.9961	27.9895	25.0752	20.9233	27.5265	33.8716
ENSMUSG00000049760	2410015M20Rik	-0.187104	5.03794	0.422135	0.515874	1	-0.0896149	5.03794	0.0967291	0.755791	1	-0.276719	5.03794	0.923957	0.336438	0.982574	24.9264	47.8315	36.3815	30.4239	35.8859	28.6129	39.6686	19.9246	31.3675	47.8315
ENSMUSG00000046791	2410016O06Rik	-0.154755	3.87546	0.377685	0.538845	1	-0.194165	3.87546	0.591631	0.441789	1	-0.34892	3.87546	1.92305	0.165521	0.872943	12.8298	19.6953	15.9381	13.5282	15.9323	13.9012	15.4621	10.3277	13.7633	19.6953
ENSMUSG00000039801	2410089E03Rik	-0.053103	6.42037	0.0438224	0.834184	1	0.295427	6.42037	1.35718	0.244028	1	0.242324	6.42037	0.9141	0.339029	0.984947	92.7934	68.6112	80.6137	89.53	82.1613	75.1165	75.1702	125.354	80.3392	125.354
ENSMUSG00000032840	2410131K14Rik	-0.130404	5.63947	0.605802	0.436373	1	0.137626	5.63947	0.677144	0.410572	1	0.00722211	5.63947	0.00187476	0.965464	1	54.7008	46.1199	52.0135	45.4347	50.7452	43.9083	47.4966	53.0972	54.1771	54.7008
ENSMUSG00000071632	2510002D24Rik	0.0346506	3.85155	0.0251524	0.873988	1	-0.227785	3.85155	1.08529	0.297517	1	-0.193134	3.85155	0.785056	0.375599	1	12.7089	16.6992	15.8181	11.9908	17.1055	15.2638	14.5781	10.2572	14.7797	17.1055
ENSMUSG00000043391	2510009E07Rik	-0.212735	4.23539	1.02909	0.310373	1	-0.106064	4.23539	0.255002	0.613575	1	-0.318799	4.23539	2.3247	0.127335	0.833321	23.6696	20.6152	18.8448	21.3083	16.8485	16.7064	19.8053	15.9543	14.9902	23.6696
ENSMUSG00000044496	2510039O18Rik	-0.0417873	5.18489	0.0488131	0.825142	1	-0.0752445	5.18489	0.158483	0.690557	1	-0.117032	5.18489	0.384798	0.535047	1	31.1056	41.9878	38.6584	37.9137	35.7841	34.3479	37.6417	32.2253	36.9154	41.9878
ENSMUSG00000052419	2610001J05Rik	-0.213198	4.4076	0.880225	0.34814	1	-0.134763	4.4076	0.350275	0.553957	1	-0.347961	4.4076	2.3504	0.125251	0.829933	22.2557	29.9759	19.7168	20.7858	20.1572	20.7583	22.6429	14.3711	19.6847	29.9759
ENSMUSG00000031242	2610002M06Rik	0.237972	4.32264	0.960891	0.326963	1	0.138511	4.32264	0.328169	0.566739	1	0.376483	4.32264	2.42437	0.119461	0.816371	19.554	19.7494	18.0252	20.9019	19.1392	20.509	17.9522	22.0877	21.26	22.0877
ENSMUSG00000071793	2610005L07Rik	-0.100164	6.05122	0.0157614	0.900093	1	0.883067	6.05122	1.20749	0.27183	1	0.782903	6.05122	0.952277	0.32914	0.97382	87.4842	16.4875	55.7118	54.0752	56.2213	43.8309	35.1479	178.725	67.1808	178.725
ENSMUSG00000060301	2610008E11Rik	0.257905	6.43766	2.2619	0.132592	1	-0.0202031	6.43766	0.0139528	0.905971	1	0.237702	6.43766	1.9269	0.165098	0.872943	72.0037	75.3184	83.3723	88.3685	89.4347	103.168	77.9473	88.5891	101.091	103.168
ENSMUSG00000022701	2610015P09Rik	0.164104	3.51078	0.611195	0.434338	1	0.124908	3.51078	0.357119	0.550111	1	0.289012	3.51078	1.92351	0.165471	0.872943	9.63541	10.8757	13.3221	11.6702	11.6565	11.3454	12.5665	9.84052	10.8826	13.3221
ENSMUSG00000030924	2610020H08Rik	-0.406501	4.05334	2.70099	0.100286	1	0.277753	4.05334	1.27151	0.259483	1	-0.128748	4.05334	0.276033	0.599313	1	18.2677	16.9195	16.2282	14.3781	15.9911	15.9066	15.3161	20.0169	15.3979	20.0169
ENSMUSG00000091474	2610021A01Rik	0.193183	4.22106	0.880941	0.347944	1	0.263462	4.22106	1.67209	0.195979	1	0.456645	4.22106	5.00022	0.0253441	0.506913	15.6975	15.1502	16.716	19.2278	17.7369	18.4694	18.6471	25.1384	20.0153	25.1384
ENSMUSG00000071302	2610044O15Rik8	0.0256892	5.12973	0.0208851	0.885092	1	0.0496974	5.12973	0.0785971	0.779208	1	0.0753866	5.12973	0.181445	0.670134	1	32.1536	34.6022	36.5904	35.1461	31.4764	38.4005	36.3471	34.7195	34.8272	38.4005
ENSMUSG00000059482	2610301B20Rik	0.359012	4.50831	3.33009	0.0680233	1	-0.0968486	4.50831	0.245336	0.620379	1	0.262164	4.50831	1.7887	0.181085	0.884485	20.9989	18.1262	21.6545	25.2565	23.4149	26.1194	21.311	21.4835	25.6595	26.1194
ENSMUSG00000049916	2610318N02Rik	-0.174853	5.44485	0.542649	0.461337	1	-0.120571	5.44485	0.257664	0.61173	1	-0.295424	5.44485	1.54968	0.213183	0.889944	38.3845	56.3221	49.3645	41.5067	46.3208	39.9583	52.0035	29.5442	37.9242	56.3221
ENSMUSG00000010277	2610507B11Rik	-0.114734	7.50562	0.460961	0.497175	1	0.0222633	7.50562	0.0173644	0.895163	1	-0.0924705	7.50562	0.299987	0.583891	1	218.839	154.37	195.133	188.698	166.042	156.841	184.271	205.53	164.839	218.839
ENSMUSG00000092486	2610524H06Rik	-0.0823967	4.54909	0.10813	0.742283	1	-0.173332	4.54909	0.477386	0.489609	1	-0.255728	4.54909	1.04205	0.307344	0.952515	18.5545	33.9436	22.619	22.8001	23.85	25.0643	25.3827	16.2621	21.5596	33.9436
ENSMUSG00000038005	2700029M09Rik	-0.0508845	5.69154	0.0544565	0.815483	1	-0.125928	5.69154	0.333611	0.563541	1	-0.176813	5.69154	0.658759	0.416998	1	44.9827	65.7412	49.4614	47.0292	51.2583	57.2881	56.2889	40.7749	51.5856	65.7412
ENSMUSG00000034601	2700049A03Rik	0.18405	4.5041	0.789833	0.374151	1	0.0405256	4.5041	0.038813	0.84382	1	0.224575	4.5041	1.19145	0.275038	0.95224	23.1983	18.8296	19.523	23.2243	21.9388	21.0077	21.5427	32.9804	20.8583	32.9804
ENSMUSG00000021807	2700060E02Rik	-0.11165	7.13877	0.226959	0.633788	1	-0.159332	7.13877	0.461864	0.496754	1	-0.270983	7.13877	1.33571	0.247791	0.936864	113.371	203.294	143.931	124.341	149.571	155.938	133.643	95.6275	147.931	203.294
ENSMUSG00000024273	2700062C07Rik	0.00108901	4.56459	2.78385e-05	0.99579	1	-0.122837	4.56459	0.354524	0.551563	1	-0.121748	4.56459	0.349486	0.554404	1	20.3181	27.9197	24.3189	20.4955	25.0438	27.3661	21.4268	19.5593	25.7661	27.9197
ENSMUSG00000053080	2700081O15Rik	0.0175766	7.7164	0.0113541	0.915141	1	0.0485596	7.7164	0.0867541	0.768345	1	0.0661362	7.7164	0.161023	0.688217	1	210.932	188.945	219.5	218.889	208.24	194.181	225.387	217.709	208.156	225.387
ENSMUSG00000076437	2700094K13Rik	-0.128809	6.76894	0.241799	0.62291	1	-0.162153	6.76894	0.38287	0.536071	1	-0.290962	6.76894	1.23252	0.266917	0.95224	82.7388	150.583	125.131	99.5162	107.658	119.314	113.678	67.8363	114.427	150.583
ENSMUSG00000062198	2700097O09Rik	-0.164505	4.14576	0.670081	0.413023	1	-0.012042	4.14576	0.00359533	0.952187	1	-0.176547	4.14576	0.781637	0.376641	1	18.7976	17.759	19.8011	16.9345	16.1591	16.9761	20.9796	16.8937	14.1686	20.9796
ENSMUSG00000098090	2700099C18Rik	-0.0609213	4.47617	0.103206	0.748016	1	0.093531	4.47617	0.24471	0.620825	1	0.0326098	4.47617	0.0299025	0.862712	1	22.1155	24.1322	19.9787	21.3083	21.6209	22.5939	26.1417	19.2538	22.4058	26.1417
ENSMUSG00000031984	2810004N23Rik	-0.0741847	5.00535	0.131544	0.716837	1	0.0773585	5.00535	0.143447	0.704878	1	0.00317385	5.00535	0.000242393	0.987578	1	28.592	31.3285	36.9629	30.6561	32.8827	29.1116	40.8268	28.7178	29.1803	40.8268
ENSMUSG00000047635	2810006K23Rik	-0.201107	2.97064	0.526477	0.468092	1	0.128736	2.97064	0.216191	0.641957	1	-0.0723708	2.97064	0.0693915	0.792225	1	8.44117	8.10673	8.01632	7.48537	6.86345	7.12372	11.1518	5.58376	7.08721	11.1518
ENSMUSG00000020491	2810021J22Rik	-0.0296775	3.85854	0.0152079	0.901853	1	0.0741209	3.85854	0.0960831	0.756582	1	0.0444434	3.85854	0.0345662	0.852508	1	14.2553	10.3559	15.2132	13.632	13.0131	17.4896	14.1553	17.4418	14.0411	17.4896
ENSMUSG00000049881	2810025M15Rik	-0.306564	3.91303	0.512817	0.473922	1	0.0564316	3.91303	0.0173633	0.895166	1	-0.250133	3.91303	0.341058	0.559219	1	10.9445	20.1245	16.035	13.6443	17.4594	15.896	15.6358	9.45406	15.7286	20.1245
ENSMUSG00000028060	2810403A07Rik	0.284601	7.58924	1.76978	0.18341	1	0.155699	7.58924	0.531246	0.466083	1	0.4403	7.58924	4.23228	0.0396621	0.602159	178.066	148.537	161.883	197.71	183.81	221.701	166.694	241.937	231.819	241.937
ENSMUSG00000018570	2810408A11Rik	-0.187842	4.68845	0.836242	0.360474	1	-0.0861232	4.68845	0.175347	0.675402	1	-0.273965	4.68845	1.78623	0.181386	0.884485	24.7693	29.5971	30.4714	23.4566	25.8073	26.057	28.4919	19.6811	22.9921	30.4714
ENSMUSG00000040204	2810417H13Rik	-0.0391435	7.50663	0.0396597	0.842148	1	-0.0585202	7.50663	0.088649	0.765902	1	-0.0976637	7.50663	0.247002	0.619194	1	173.752	202.07	183.193	179.061	195.492	183.592	230.176	125.605	163.078	230.176
ENSMUSG00000058833	2810428I15Rik	-0.212721	4.9091	0.603355	0.437301	1	-0.286027	4.9091	1.08638	0.297275	1	-0.498748	4.9091	3.30595	0.0690294	0.721284	23.4601	47.2363	33.0389	26.6499	32.5772	29.7973	27.6233	20.6797	28.6468	47.2363
ENSMUSG00000032712	2810474O19Rik	0.0928052	6.19512	0.172135	0.678221	1	0.155881	6.19512	0.487043	0.48525	1	0.248686	6.19512	1.23845	0.265771	0.95224	76.8492	58.589	66.3087	75.9644	72.4998	79.8048	61.3195	90.3329	76.7616	90.3329
ENSMUSG00000051339	2900026A02Rik	0.33562	3.30851	1.3176	0.251023	1	-0.336403	3.30851	1.33572	0.24779	1	-0.000783045	3.30851	7.12527e-06	0.99787	1	10.548	7.23587	9.12953	10.4728	11.1756	12.4113	5.30911	11.4619	10.4755	12.4113
ENSMUSG00000024410	3110002H16Rik	0.0173023	4.73118	0.00802433	0.928622	1	-0.00671877	4.73118	0.0012227	0.972106	1	0.0105836	4.73118	0.00303846	0.956041	1	25.8867	23.3284	25.3954	28.0621	25.9333	25.2655	25.3651	31.9019	26.9221	31.9019
ENSMUSG00000025102	3110040N11Rik	-0.375219	3.1685	1.32745	0.249259	1	-0.195542	3.1685	0.356827	0.550274	1	-0.570761	3.1685	3.07663	0.0794251	0.732995	9.16411	13.527	10.5608	8.18657	7.99161	7.6675	10.1343	5.13949	7.89521	13.527
ENSMUSG00000028300	3110043O21Rik	0.186367	3.96789	0.931111	0.334575	1	0.0575094	3.96789	0.0905802	0.763441	1	0.243876	3.96789	1.61754	0.203435	0.884485	13.8247	14.0681	12.9346	15.9087	15.6269	17.8908	14.7092	17.2209	17.7642	17.8908
ENSMUSG00000085642	3110053B16Rik	0.304721	5.06634	1.64667	0.199412	1	0.12913	5.06634	0.298466	0.584846	1	0.433852	5.06634	3.35715	0.0669139	0.715371	35.1083	20.887	30.2725	33.3099	31.2995	34.2141	27.2736	51.1464	36.8709	51.1464
ENSMUSG00000037818	3110057O12Rik	-0.0870895	3.07977	0.0756958	0.783217	1	0.308338	3.07977	0.962868	0.326465	1	0.221248	3.07977	0.498976	0.479951	1	9.08604	6.64053	8.16242	6.84156	6.74771	9.35494	8.64384	12.11	7.41443	12.11
ENSMUSG00000053553	3110082I17Rik	-0.146287	3.42753	0.344895	0.557017	1	-0.0711551	3.42753	0.0815084	0.775264	1	-0.217442	3.42753	0.768782	0.380594	1	9.11318	13.3127	11.9078	10.0454	10.9425	10.1622	12.7414	7.86179	10.0293	13.3127
ENSMUSG00000036242	3632451O06Rik	-0.230873	3.21667	1.00738	0.315531	1	-0.0283975	3.21667	0.0151618	0.902002	1	-0.259271	3.21667	1.29326	0.255448	0.945511	9.7925	9.63123	12.5955	8.36075	9.21325	8.29905	9.43994	7.81884	7.68367	12.5955
ENSMUSG00000033111	3830406C13Rik	-0.0368244	3.35572	0.020987	0.884814	1	-0.193079	3.35572	0.574224	0.448585	1	-0.229904	3.35572	0.818768	0.365541	1	8.74516	13.3106	10.2702	9.6381	10.9439	11.3454	11.8716	6.77146	8.5887	13.3106
ENSMUSG00000062822	4833420G17Rik	0.190582	6.07863	1.12483	0.28888	1	-0.149798	6.07863	0.696949	0.403811	1	0.040784	6.07863	0.05165	0.820217	1	58.2837	75.8053	57.2125	66.828	66.7325	86.3996	65.0912	64.6698	66.4691	86.3996
ENSMUSG00000025871	4833439L19Rik	0.0146769	7.06086	0.00783399	0.929471	1	0.0295744	7.06086	0.0318554	0.858345	1	0.0442513	7.06086	0.0713624	0.789363	1	133.788	137.377	120.328	131.736	146.741	124.854	143.962	115.323	146.743	146.743
ENSMUSG00000036934	4921524J17Rik	0.226381	4.76535	1.69207	0.193328	1	-0.105446	4.76535	0.370419	0.542776	1	0.120935	4.76535	0.485705	0.485849	1	25.0311	26.7835	23.2532	27.2886	28.8105	32.8518	27.5074	24.1142	28.3801	32.8518
ENSMUSG00000027309	4930402H24Rik	0.133352	5.90594	0.252271	0.615481	1	0.0958087	5.90594	0.130592	0.717819	1	0.229161	5.90594	0.746865	0.387471	1	68.2733	40.8298	58.6975	64.7424	54.967	57.2697	56.5254	82.2683	54.988	82.2683
ENSMUSG00000037466	4930427A07Rik	-0.0413128	4.5022	0.0329463	0.855966	1	-0.111541	4.5022	0.239997	0.624209	1	-0.152853	4.5022	0.453118	0.500858	1	26.6341	23.3035	24.7689	23.5886	24.4841	19.0131	25.4416	16.9828	18.9922	26.6341
ENSMUSG00000021747	4930452B06Rik	-0.0672984	3.46028	0.109903	0.740255	1	0.033553	3.46028	0.0275344	0.868208	1	-0.0337454	3.46028	0.0281955	0.86665	1	10.6304	11.3086	11.3359	11.0316	10.384	10.535	11.8716	9.69438	11.4694	11.8716
ENSMUSG00000059920	4930453N24Rik	-0.0389463	6.05745	0.0334863	0.854804	1	-0.052226	6.05745	0.0603215	0.805989	1	-0.0911723	6.05745	0.18373	0.668188	1	56.3736	71.6138	58.4195	63.5805	72.4311	73.9028	63.2324	61.196	77.8583	77.8583
ENSMUSG00000044906	4930503L19Rik	0.137572	4.78606	0.257209	0.612044	1	0.174944	4.78606	0.418559	0.517657	1	0.312517	4.78606	1.33408	0.24808	0.937487	31.4722	15.2044	27.0803	27.2305	26.7235	28.3012	28.0865	37.9006	25.2327	37.9006
ENSMUSG00000063904	4930533O14Rik	-0.151385	6.57298	0.636058	0.425142	1	-0.204282	6.57298	1.1562	0.282256	1	-0.355667	6.57298	3.50687	0.061115	0.696069	87.766	107.296	122.467	96.2067	95.8993	92.8204	90.8034	70.2964	92.5553	122.467
ENSMUSG00000027811	4930579G24Rik	-0.15628	4.3167	0.624949	0.429214	1	-0.144117	4.3167	0.529177	0.466953	1	-0.300397	4.3167	2.31757	0.127919	0.833321	21.3871	24.0716	20.2913	20.2814	20.395	18.7309	20.9491	14.983	17.5325	24.0716
ENSMUSG00000031938	4931406C07Rik	-0.00411812	4.35864	0.000504642	0.982078	1	-0.15292	4.35864	0.695952	0.404147	1	-0.157038	4.35864	0.737848	0.390351	1	20.2658	21.8056	21.3638	20.9019	19.6482	23.1895	21.0215	17.3427	18.351	23.1895
ENSMUSG00000066571	4931406P16Rik	0.0512786	5.51837	0.0232616	0.878779	1	0.295846	5.51837	0.77504	0.378662	1	0.347124	5.51837	1.06681	0.301666	0.95224	56.9222	30.6251	41.5166	55.0997	42.0959	37.5271	39.6107	65.8389	42.1433	65.8389
ENSMUSG00000014837	4931428F04Rik	0.0320746	5.30067	0.0260216	0.871848	1	0.116126	5.30067	0.343063	0.558067	1	0.1482	5.30067	0.559865	0.454315	1	42.8504	27.0532	41.5951	39.9187	37.1881	36.8036	43.7274	47.2926	37.3199	47.2926
ENSMUSG00000037270	4932438A13Rik	0.152239	6.20661	0.453407	0.500721	1	0.318973	6.20661	1.99779	0.157529	1	0.471213	6.20661	4.34953	0.0370192	0.589426	77.0046	45.8295	59.6874	73.3955	63.2202	65.7158	61.9329	144.354	72.1238	144.354
ENSMUSG00000020807	4933427D14Rik	-0.0795465	5.34198	0.133828	0.714496	1	0.0181881	5.34198	0.00702875	0.933186	1	-0.0613584	5.34198	0.0801004	0.777161	1	41.9978	36.3606	42.1948	41.6296	39.4999	41.205	38.2209	48.2283	34.7282	48.2283
ENSMUSG00000027942	4933434E20Rik	0.143304	5.94714	0.734251	0.391509	1	-0.111787	5.94714	0.447976	0.503298	1	0.0315161	5.94714	0.0356575	0.850225	1	57.7711	60.3023	63.1039	63.6766	61.5359	64.6792	59.3941	57.4693	66.5308	66.5308
ENSMUSG00000036046	5031439G07Rik	0.0694321	6.31046	0.164977	0.684615	1	0.0818854	6.31046	0.229586	0.631831	1	0.151317	6.31046	0.785356	0.375508	1	80.3301	79.5386	82.7909	86.9752	79.3053	74.3061	77.1944	75.8742	77.1386	86.9752
ENSMUSG00000052291	5330438D12Rik	0.389156	3.43912	2.31577	0.128068	1	-0.0883722	3.43912	0.121792	0.727099	1	0.300783	3.43912	1.3966	0.237293	0.922207	6.59816	10.7675	9.78571	9.63809	11.6056	14.3376	10.8292	10.7661	12.483	14.3376
ENSMUSG00000073755	5730409E04Rik	-0.0881914	3.16138	0.172269	0.678103	1	-0.223809	3.16138	1.10183	0.293865	1	-0.312	3.16138	2.17085	0.140648	0.846645	8.98261	10.1172	9.73778	9.08409	9.15717	8.90365	8.19666	6.88522	8.70608	10.1172
ENSMUSG00000057181	5730455P16Rik	0.177336	5.42334	0.562806	0.453132	1	0.264641	5.42334	1.26121	0.261423	1	0.441977	5.42334	3.50924	0.0610274	0.69551	41.4934	31.6791	37.0794	41.6098	40.5446	44.9618	45.1998	59.7534	42.83	59.7534
ENSMUSG00000041605	5730559C18Rik	-0.140268	5.30149	0.560856	0.453915	1	0.0978079	5.30149	0.273488	0.601001	1	-0.0424599	5.30149	0.0517935	0.819971	1	40.9505	37.7133	44.2779	38.1459	39.7544	35.657	42.5062	37.4623	37.6089	44.2779
ENSMUSG00000078684	5830417I10Rik	-0.172905	5.32786	0.245819	0.620034	1	0.240977	5.32786	0.477956	0.489349	1	0.0680717	5.32786	0.0382438	0.844954	1	55.8058	20.6779	45.2571	44.7142	35.7627	28.2339	47.1958	54.9771	27.7375	55.8058
ENSMUSG00000066607	6030419C18Rik	-0.245772	4.5007	1.27889	0.258106	1	-0.0532444	4.5007	0.059887	0.806675	1	-0.299016	4.5007	1.90431	0.167597	0.874529	22.4128	23.9157	29.4056	21.1922	20.6662	21.7557	24.6698	16.6363	22.352	29.4056
ENSMUSG00000022195	6030458C11Rik	-0.0397098	4.52866	0.0464174	0.829419	1	0.126258	4.52866	0.473109	0.49156	1	0.086548	4.52866	0.223652	0.636271	1	23.2398	20.652	24.1591	23.8604	22.226	20.7512	25.2231	24.4225	22.2937	25.2231
ENSMUSG00000070814	6330408A02Rik	0.114165	3.93106	0.274529	0.60031	1	-0.223347	3.93106	1.05938	0.303356	1	-0.109182	3.93106	0.25456	0.613882	1	13.1311	12.8236	18.6025	14.1668	14.8384	15.6467	17.431	14.5903	15.2036	18.6025
ENSMUSG00000045917	6330416G13Rik	0.141087	3.75469	0.394123	0.53014	1	0.320785	3.75469	2.08055	0.149187	1	0.461873	3.75469	4.27257	0.0387324	0.598015	10.5256	11.3627	12.4017	12.8895	14.7616	15.0856	14.7672	14.0544	14.7768	15.0856
ENSMUSG00000072066	6720489N17Rik	-0.532968	3.53239	2.59279	0.107351	1	0.191587	3.53239	0.334802	0.562845	1	-0.341381	3.53239	1.07554	0.299698	0.95224	15.7616	15.8743	10.2136	10.8811	9.60311	8.88863	17.4143	7.23566	7.624	17.4143
ENSMUSG00000071796	6820431F20Rik	0.23121	7.96179	0.785815	0.375369	1	0.21768	7.96179	0.697306	0.40369	1	0.44889	7.96179	2.95584	0.085568	0.743987	225.208	179.388	232.961	245.272	245.091	269.238	175.041	370.059	300.368	370.059
ENSMUSG00000047466	8030462N17Rik	0.390732	4.14355	0.826345	0.363331	1	0.513666	4.14355	1.43776	0.230503	1	0.904398	4.14355	4.40169	0.0359033	0.580706	18.5901	4.86972	14.0488	18.9859	16.085	14.6493	16.5045	36.0494	17.8176	36.0494
ENSMUSG00000030982	9030624J02Rik	-0.160524	5.79668	0.637923	0.424464	1	-0.0587339	5.79668	0.0854698	0.770017	1	-0.219258	5.79668	1.19227	0.274872	0.95224	54.4571	59.4417	59.0956	55.761	56.4759	53.7236	56.4098	53.5673	50.501	59.4417
ENSMUSG00000039901	9130011E15Rik	-0.066945	4.27929	0.0979664	0.754284	1	0.141935	4.27929	0.443773	0.505307	1	0.0749901	4.27929	0.124712	0.723979	1	19.1137	15.5831	22.8656	18.9859	18.172	18.0778	20.9056	22.9937	17.0707	22.9937
ENSMUSG00000101892	9130401M01Rik	-0.197941	4.83703	0.523897	0.469184	1	-0.128682	4.83703	0.220979	0.638295	1	-0.326623	4.83703	1.42685	0.23228	0.915045	22.9211	41.4562	31.1496	25.5711	30.2926	27.4088	32.3374	17.7681	27.6795	41.4562
ENSMUSG00000053070	9230110C19Rik	-0.0568725	3.27439	0.0699869	0.791356	1	0.0670869	3.27439	0.098306	0.753872	1	0.0102145	3.27439	0.00230353	0.96172	1	8.70072	11.4652	9.00532	9.1343	9.81761	9.2442	10.9436	8.78693	9.18005	11.4652
ENSMUSG00000103515	9330133O14Rik	0.187764	3.21067	0.670626	0.412834	1	-0.19374	3.21067	0.71966	0.396255	1	-0.00597609	3.21067	0.000684676	0.979125	1	9.63515	7.3055	9.30112	10.5679	9.62083	9.84931	9.03413	7.33621	9.93393	10.5679
ENSMUSG00000059939	9430015G10Rik	-0.148785	6.03172	0.66293	0.415527	1	-0.0029005	6.03172	0.000252111	0.987332	1	-0.151686	6.03172	0.691413	0.405684	1	70.4928	65.2543	73.657	69.7371	63.5278	57.3504	72.1701	58.0255	57.775	73.657
ENSMUSG00000025971	9430016H08Rik	0.188288	5.40869	0.864213	0.352562	1	-0.136647	5.40869	0.456886	0.499083	1	0.0516408	5.40869	0.0652336	0.798407	1	35.4378	44.8591	39.8716	39.1691	43.9383	54.0412	34.9837	41.489	47.7102	54.0412
ENSMUSG00000033960	9430020K01Rik	0.316758	4.37303	1.64995	0.198966	1	0.916973	4.37303	14.0616	0.000176915	0.0732979	1.23373	4.37303	25.0496	5.5873e-07	0.000159148	16.9667	10.8757	12.2564	15.9667	18.0702	16.3324	26.6388	40.7748	27.2065	40.7748
ENSMUSG00000040139	9430038I01Rik	-0.396689	3.21929	2.37128	0.123586	1	-0.196569	3.21929	0.576968	0.447503	1	-0.593258	3.21929	5.35461	0.0206675	0.470221	10.2531	13.4458	9.93105	7.0281	8.64332	9.49171	6.78577	9.13215	8.217	13.4458
ENSMUSG00000036275	9530068E07Rik	-0.106394	7.27214	0.45131	0.501713	1	-0.0964055	7.27214	0.370472	0.542747	1	-0.202799	7.27214	1.64103	0.200184	0.884485	162.179	181.749	153.763	153.629	158.152	150.732	151.9	129.437	148.836	181.749
ENSMUSG00000036411	9530077C05Rik	-0.0365139	3.09422	0.0245895	0.875394	1	-0.433643	3.09422	3.40757	0.064898	1	-0.470157	3.09422	4.03875	0.0444669	0.628306	8.53571	10.3346	9.30127	9.87034	9.82408	7.79217	6.60178	5.77278	8.10859	10.3346
ENSMUSG00000046138	9930021J03Rik	0.21799	5.57768	0.486452	0.485514	1	0.531193	5.57768	2.88934	0.0891675	1	0.749183	5.57768	5.71722	0.0167993	0.427377	54.3563	25.052	36.9629	44.0681	40.1616	45.0076	44.5331	88.9789	49.3451	88.9789
ENSMUSG00000069892	9930111J21Rik2	-0.0428506	3.39701	0.0162869	0.89845	1	0.551262	3.39701	2.72393	0.0988545	1	0.508412	3.39701	2.32788	0.127075	0.833321	12.4845	6.42365	8.70056	9.65092	9.73663	7.80265	10.2967	18.8986	9.46956	18.8986
ENSMUSG00000027596	a	-0.790426	3.26105	4.34178	0.0371881	1	-0.412953	3.26105	1.17208	0.278975	1	-1.20338	3.26105	9.9	0.00165279	0.105666	7.38366	22.1302	12.7423	8.07044	9.72227	6.35842	7.7021	4.46789	7.04303	22.1302
ENSMUSG00000034560	A230046K03Rik	-0.079684	5.9237	0.143923	0.704412	1	0.242126	5.9237	1.3324	0.248379	1	0.162442	5.9237	0.601271	0.438093	1	60.5004	63.0835	55.0591	53.5683	59.09	59.1303	49.7925	84.5859	60.4112	84.5859
ENSMUSG00000047613	A430005L14Rik	-0.0666749	4.52442	0.04682	0.828692	1	-0.230579	4.52442	0.558092	0.45503	1	-0.297253	4.52442	0.928866	0.335158	0.981318	16.6525	32.5189	24.8025	23.9791	25.5528	22.0674	27.4495	12.5442	20.965	32.5189
ENSMUSG00000097603	A430010J10Rik	2.08832	1.83647	4.36712	0.0366388	1	-1.5567	1.83647	2.52716	0.111901	1	0.53162	1.83647	0.302808	0.582127	1	2.55714	1.42793	1.37571	1.82851	1.49295	14.9905	1.61563	4.69931	1.5436	14.9905
ENSMUSG00000056014	A430033K04Rik	0.146474	3.80099	0.465305	0.495155	1	0.129191	3.80099	0.368157	0.54401	1	0.275665	3.80099	1.67351	0.195789	0.884485	12.5841	11.9262	13.2366	12.8528	16.0763	13.2014	12.8856	14.619	17.1484	17.1484
ENSMUSG00000044150	A830080D01Rik	0.0964638	4.84883	0.189599	0.663251	1	0.192691	4.84883	0.762578	0.382523	1	0.289155	4.84883	1.71992	0.189704	0.884485	29.3251	22.7254	28.3882	27.2886	25.96	28.4882	29.4764	36.4879	30.1938	36.4879
ENSMUSG00000096687	AA474331	-0.0896186	3.43523	0.154909	0.693887	1	-0.0297542	3.43523	0.0171301	0.895869	1	-0.119373	3.43523	0.278615	0.59761	1	11.3111	11.1463	11.2391	12.1347	9.67138	10.0363	12.6245	10.107	8.26865	12.6245
ENSMUSG00000073867	AA474408	1.09781	8.29672	6.8622	0.00880379	0.607407	-1.39657	8.29672	10.9504	0.000935842	0.255173	-0.298756	8.29672	0.519017	0.471261	1	275.839	244.442	193.361	269.306	859.795	412.096	298.846	115.482	160.452	859.795
ENSMUSG00000036678	Aaas	-0.128093	5.96626	0.57787	0.447148	1	0.00309965	5.96626	0.000338606	0.985319	1	-0.124994	5.96626	0.552712	0.457212	1	64.044	66.12	67.192	58.9898	61.9477	59.6569	70.1294	53.2216	60.6011	70.1294
ENSMUSG00000029482	Aacs	-0.142542	4.25095	0.258405	0.611218	1	-0.218363	4.25095	0.607617	0.435686	1	-0.360905	4.25095	1.65995	0.197611	0.884485	17.8614	17.3699	19.8149	20.2069	18.885	19.0752	24.9023	16.3249	16.1653	24.9023
ENSMUSG00000021482	Aaed1	0.0587564	3.34347	0.0648354	0.799011	1	-0.0213848	3.34347	0.00868819	0.925736	1	0.0373716	3.34347	0.0266574	0.870305	1	9.26884	7.89977	12.2079	10.7412	10.0786	9.97398	8.86029	11.0341	10.3491	12.2079
ENSMUSG00000037257	Aagab	0.0829625	5.00669	0.177849	0.673228	1	-0.219069	5.00669	1.23977	0.265516	1	-0.136106	5.00669	0.479519	0.48864	1	27.9636	33.0059	35.994	32.7463	32.7809	37.0907	28.7814	25.3564	34.8883	37.0907
ENSMUSG00000057230	Aak1	-0.251267	6.30943	0.390045	0.532276	1	0.531519	6.30943	1.73939	0.187216	1	0.280252	6.30943	0.485793	0.48581	1	100.01	64.4973	79.7912	86.7235	67.0629	65.1458	70.1317	113.027	66.2585	113.027
ENSMUSG00000035642	Aamdc	-0.283119	3.18572	1.08922	0.296644	1	-0.179203	3.18572	0.431413	0.511296	1	-0.462323	3.18572	2.9206	0.0874552	0.746986	7.90732	15.1502	9.97948	7.2576	8.50063	9.6623	9.09193	6.28429	7.36175	15.1502
ENSMUSG00000006299	Aamp	-0.0874134	7.29813	0.202179	0.652968	1	-0.101532	7.29813	0.272679	0.601541	1	-0.188945	7.29813	0.944873	0.331028	0.976558	132.487	195.979	178.517	149.681	161.818	157.464	162.033	117.599	160.145	195.979
ENSMUSG00000027628	Aar2	0.220626	5.22558	1.52038	0.217562	1	-0.213349	5.22558	1.42915	0.231903	1	0.00727657	5.22558	0.00166129	0.967488	1	32.1006	36.9558	35.6064	38.146	39.8053	42.9505	32.256	34.8559	43.2636	43.2636
ENSMUSG00000031960	Aars	0.254905	7.7589	1.19096	0.275136	1	0.237774	7.7589	1.0379	0.308311	1	0.492679	7.7589	4.43848	0.0351375	0.575259	179.299	178.282	196.528	192.411	239.236	235.884	191.727	268.177	266.872	268.177
ENSMUSG00000023938	Aars2	-0.093307	4.80112	0.291709	0.589128	1	0.0567272	4.80112	0.108398	0.741975	1	-0.0365798	4.80112	0.0454373	0.831202	1	27.9113	27.1081	30.1807	26.3015	27.1816	25.8077	30.4609	29.4972	25.5527	30.4609
ENSMUSG00000075528	Aarsd1	-0.207969	5.82495	0.772514	0.379441	1	-0.125965	5.82495	0.283091	0.594683	1	-0.333934	5.82495	1.99129	0.158206	0.862012	47.7331	78.4017	64.6955	50.6956	58.8996	56.0576	61.7481	34.9273	56.3749	78.4017
ENSMUSG00000055923	Aasdh	-0.145324	3.34258	0.309248	0.578142	1	0.0684793	3.34258	0.0698633	0.791536	1	-0.0768449	3.34258	0.0884743	0.766126	1	10.2131	9.19875	9.73754	10.7459	8.81578	9.10419	10.4247	12.8678	9.176	12.8678
ENSMUSG00000025894	Aasdhppt	-0.039785	5.05401	0.0476046	0.827285	1	0.0818435	5.05401	0.202135	0.653003	1	0.0420586	5.05401	0.0535897	0.816931	1	32.6057	36.8575	30.1797	31.446	30.2377	37.1358	36.6967	27.0088	36.1022	37.1358
ENSMUSG00000018697	Aatf	0.0084114	5.10167	0.00131279	0.971097	1	-0.00243508	5.10167	0.00011037	0.991618	1	0.00597632	5.10167	0.000665282	0.979422	1	27.3352	36.9017	35.8971	30.8303	35.7332	36.1557	39.8423	27.4025	38.1957	39.8423
ENSMUSG00000025375	Aatk	-0.566377	3.61286	6.82324	0.00899794	0.61336	0.157167	3.61286	0.519268	0.471154	1	-0.40921	3.61286	3.64816	0.0561311	0.674755	18.0783	14.7791	15.7581	10.3414	9.78919	9.99035	11.2876	10.7249	8.4924	18.0783
ENSMUSG00000057880	Abat	-0.00548957	5.70037	0.000693735	0.978987	1	0.299686	5.70037	2.07421	0.149807	1	0.294197	5.70037	2.00296	0.156993	0.861102	56.82	40.2034	50.4788	54.9871	47.4917	43.7616	59.8214	64.6458	48.7591	64.6458
ENSMUSG00000015243	Abca1	0.339485	4.4795	0.963072	0.326414	1	0.324368	4.4795	0.886345	0.34647	1	0.663853	4.4795	3.68497	0.054905	0.671024	23.4077	13.1483	17.0523	22.876	19.5973	23.9375	17.8364	40.7991	20.805	40.7991
ENSMUSG00000026944	Abca2	-0.0329763	4.16747	0.013895	0.906165	1	-0.529595	4.16747	3.55785	0.0592646	1	-0.562571	4.16747	4.05144	0.0441336	0.627516	27.7542	16.4489	18.3119	18.6956	14.7615	14.8363	15.8095	22.4335	11.6294	27.7542
ENSMUSG00000024130	Abca3	-0.505242	3.87737	5.41706	0.0199409	0.912191	0.0498157	3.87737	0.0525309	0.818716	1	-0.455426	3.87737	4.48511	0.0341913	0.568905	20.8431	14.7818	18.0766	14.5819	10.8431	12.535	12.9179	15.6885	11.0452	20.8431
ENSMUSG00000028125	Abca4	-0.0961097	3.07448	0.183322	0.668534	1	-0.141514	3.07448	0.39709	0.528596	1	-0.237623	3.07448	1.12996	0.287784	0.95224	10.025	7.74795	8.52564	10.2058	8.48937	7.34746	6.76377	9.27594	6.48906	10.2058
ENSMUSG00000018800	Abca5	0.153297	2.94263	0.239055	0.62489	1	0.0974964	2.94263	0.098971	0.753068	1	0.250794	2.94263	0.649568	0.420267	1	6.59816	5.17293	7.31506	5.94483	6.59336	11.5618	5.14812	10.8478	8.96326	11.5618
ENSMUSG00000035722	Abca7	-0.446754	3.20952	3.76705	0.0522716	1	-0.0881384	3.20952	0.145141	0.703223	1	-0.534893	3.20952	5.4957	0.0190633	0.450486	12.5679	8.7655	12.3532	8.41882	7.53349	8.78957	6.83342	8.76879	8.32197	12.5679
ENSMUSG00000020620	Abca8b	0.388385	3.44328	1.74871	0.186039	1	0.299584	3.44328	1.0676	0.301488	1	0.68797	3.44328	5.55304	0.0184486	0.442851	7.71943	6.57835	10.3846	11.2136	9.72696	12.0377	8.92074	17.1815	12.9631	17.1815
ENSMUSG00000031974	Abcb10	-0.109994	4.75546	0.396605	0.528848	1	0.0165707	4.75546	0.00903145	0.924288	1	-0.0934232	4.75546	0.289351	0.590636	1	28.9586	26.6753	28.3882	29.0304	25.1965	23.7505	27.2758	26.2333	26.7264	29.0304
ENSMUSG00000026198	Abcb6	-0.263062	4.54022	0.734386	0.391465	1	-0.248722	4.54022	0.65589	0.418015	1	-0.511784	4.54022	2.77731	0.0956088	0.7646	24.6122	24.511	29.2118	22.5276	20.5644	22.1921	23.8011	19.267	21.9252	29.2118
ENSMUSG00000031333	Abcb7	-0.0628475	4.8814	0.118722	0.730424	1	0.175935	4.8814	0.936373	0.333212	1	0.113088	4.8814	0.388921	0.532867	1	33.0735	27.6961	26.587	30.0505	26.832	28.3031	32.788	30.7112	28.3593	33.0735
ENSMUSG00000028973	Abcb8	-0.417973	4.75628	2.29428	0.129852	1	-0.0377244	4.75628	0.0187452	0.891099	1	-0.455698	4.75628	2.7383	0.0979691	0.771519	27.5447	30.5169	32.942	26.2435	24.8401	23.6258	27.16	24.2847	25.2326	32.942
ENSMUSG00000023088	Abcc1	0.083604	4.81342	0.115252	0.734242	1	0.188661	4.81342	0.590777	0.442119	1	0.272265	4.81342	1.23087	0.267238	0.95224	29.7306	22.0786	25.7352	27.6812	26.0555	28.6076	26.3222	39.0668	26.7031	39.0668
ENSMUSG00000032842	Abcc10	-0.202087	4.25388	0.583128	0.445089	1	0.160997	4.25388	0.371678	0.542091	1	-0.0410903	4.25388	0.0243746	0.875936	1	22.8607	16.046	21.3899	20.8426	16.8022	15.7182	17.2912	24.7744	14.9089	24.7744
ENSMUSG00000022822	Abcc5	-0.0587859	6.30878	0.101885	0.749579	1	-0.0192553	6.30878	0.0109544	0.916643	1	-0.0780412	6.30878	0.180272	0.67114	1	96.494	64.0639	82.8394	82.0788	68.053	78.8259	75.7468	94.3469	70.0434	96.494
ENSMUSG00000031378	Abcd1	-0.198744	3.92404	0.876545	0.34915	1	0.135147	3.92404	0.406903	0.523546	1	-0.0635975	3.92404	0.0913668	0.762447	1	16.8351	16.2512	15.6203	15.7325	13.5586	12.805	17.1688	15.6873	12.0635	17.1688
ENSMUSG00000028127	Abcd3	0.05254	6.29613	0.119593	0.729476	1	-0.0204262	6.29613	0.0181341	0.892878	1	0.0321139	6.29613	0.0448474	0.832285	1	79.6959	73.9778	74.7683	81.1624	80.4731	84.4631	74.5731	79.9737	77.2927	84.4631
ENSMUSG00000021240	Abcd4	-0.0770731	4.18806	0.173796	0.67676	1	-0.193169	4.18806	1.08908	0.296674	1	-0.270242	4.18806	2.15045	0.142528	0.847999	19.4037	19.4431	19.554	19.0792	16.3854	19.9145	17.2254	16.1041	16.1553	19.9145
ENSMUSG00000058355	Abce1	0.114505	7.28848	0.442441	0.505947	1	0.163242	7.28848	0.901039	0.342503	1	0.277747	7.28848	2.60611	0.106453	0.785302	165.53	125.963	135.934	158.738	152.96	157.776	182.823	168.434	157.958	182.823
ENSMUSG00000038762	Abcf1	-0.0759361	7.12424	0.191964	0.661287	1	-0.169609	7.12424	0.957007	0.327942	1	-0.245545	7.12424	2.00687	0.156588	0.861102	129.45	155.669	159.284	139.52	152.35	135.335	152.131	102.156	128.99	159.284
ENSMUSG00000028953	Abcf2	0.00524808	6.75494	0.00102272	0.974488	1	-0.0617914	6.75494	0.141896	0.706403	1	-0.0565433	6.75494	0.118969	0.730156	1	105.047	103.076	117.865	109.793	110.101	107.47	118.369	95.6041	103.918	118.369
ENSMUSG00000003234	Abcf3	-0.291572	5.1434	2.08166	0.149078	1	-0.00354044	5.1434	0.000306838	0.986024	1	-0.295112	5.1434	2.14069	0.143437	0.848821	35.5568	39.3906	42.6792	36.4041	32.3227	34.9713	40.7689	27.7922	27.4732	42.6792
ENSMUSG00000029802	Abcg2	-0.130259	4.13533	0.455368	0.499797	1	0.0767595	4.13533	0.15949	0.689627	1	-0.053499	4.13533	0.0779794	0.780055	1	17.4955	18.3473	17.4456	16.6646	16.9034	18.8915	17.5446	17.3737	16.6504	18.8915
ENSMUSG00000033157	Abhd10	0.290513	4.59861	2.08415	0.148835	1	0.0250243	4.59861	0.0156849	0.900334	1	0.315537	4.59861	2.48084	0.115241	0.808801	20.3705	24.3486	20.0559	21.5986	28.5051	26.618	22.2955	25.0641	28.3267	28.5051
ENSMUSG00000040532	Abhd11	-0.0682969	3.94185	0.0623072	0.802886	1	-0.170918	3.94185	0.388911	0.532872	1	-0.239214	3.94185	0.764896	0.381801	1	12.6203	20.3446	15.9866	16.6054	15.067	15.0233	15.2883	10.3277	16.3772	20.3446
ENSMUSG00000032046	Abhd12	-0.110919	5.51238	0.401816	0.526153	1	-0.154001	5.51238	0.774978	0.378681	1	-0.26492	5.51238	2.30115	0.129278	0.834375	42.4691	54.0539	47.8628	43.8359	48.0515	42.9505	45.9229	40.0927	44.7573	54.0539
ENSMUSG00000040396	Abhd13	0.0779669	5.48985	0.211937	0.645254	1	0.0529243	5.48985	0.0982543	0.753935	1	0.130891	5.48985	0.601382	0.438051	1	45.1922	42.8536	40.0148	44.5907	46.8807	45.5686	40.074	47.1079	51.2655	51.2655
ENSMUSG00000042210	Abhd14a	-0.191297	4.03906	0.633704	0.426	1	-0.271441	4.03906	1.26689	0.260351	1	-0.462738	4.03906	3.70596	0.0542186	0.669641	14.6626	24.8897	16.471	14.9797	16.2887	17.6415	15.9254	11.4238	14.9902	24.8897
ENSMUSG00000007036	Abhd16a	0.0419167	5.45353	0.0500332	0.823006	1	-0.118004	5.45353	0.397096	0.528593	1	-0.0760869	5.45353	0.16553	0.684116	1	43.9354	46.3706	46.2157	41.3393	48.1023	45.5063	35.4991	42.4312	44.1171	48.1023
ENSMUSG00000003346	Abhd17a	-0.103479	5.35609	0.156982	0.69195	1	-0.209342	5.35609	0.641077	0.423321	1	-0.312821	5.35609	1.43359	0.23118	0.9131	32.8861	56.2723	44.9561	37.0428	44.0302	41.205	44.5331	27.232	39.7961	56.2723
ENSMUSG00000047368	Abhd17b	0.169456	5.45469	0.811934	0.367549	1	-0.0947824	5.45469	0.255102	0.613505	1	0.0746732	5.45469	0.158261	0.690763	1	40.1126	43.9898	40.1117	41.1651	44.9464	55.2933	36.0782	41.5786	50.6254	55.2933
ENSMUSG00000038459	Abhd17c	0.0742563	5.81126	0.141884	0.706415	1	-0.045525	5.81126	0.053429	0.8172	1	0.0287313	5.81126	0.0212978	0.883971	1	48.177	62.0078	52.9979	56.9576	55.4322	60.3426	64.628	44.1606	59.9609	64.628
ENSMUSG00000039202	Abhd2	0.278861	5.80617	1.4416	0.229881	1	0.166242	5.80617	0.515888	0.472601	1	0.445103	5.80617	3.68088	0.0550398	0.671024	54.2018	39.05	45.1039	58.4466	56.1013	57.0959	43.4966	83.4969	65.4518	83.4969
ENSMUSG00000040997	Abhd4	0.0752317	4.85131	0.172072	0.678277	1	-0.0551542	4.85131	0.0931147	0.760254	1	0.0200775	4.85131	0.0123771	0.911416	1	27.8065	28.0821	29.5509	27.2886	30.2357	30.109	25.8859	30.6421	29.287	30.6421
ENSMUSG00000032540	Abhd5	0.202393	4.30849	0.837352	0.360155	1	-0.235579	4.30849	1.14291	0.285037	1	-0.0331864	4.30849	0.0227126	0.880207	1	17.9311	20.6614	18.4805	19.8111	22.6223	20.1605	18.3459	18.8889	20.5915	22.6223
ENSMUSG00000007950	Abhd8	-0.247622	5.42711	1.24682	0.264161	1	-0.207344	5.42711	0.871478	0.350546	1	-0.454965	5.42711	4.20366	0.0403369	0.606708	40.7934	60.2763	48.4925	44.7649	39.6526	40.0829	42.2746	29.5459	40.6497	60.2763
ENSMUSG00000058835	Abi1	0.122624	6.32265	0.396296	0.529008	1	0.192966	6.32265	0.984734	0.321033	1	0.315591	6.32265	2.63002	0.104861	0.783224	82.2566	69.3788	66.8762	82.1898	79.1115	84.9434	76.4136	91.0275	87.2482	91.0275
ENSMUSG00000026782	Abi2	0.146529	6.41523	0.687143	0.407138	1	0.0965116	6.41523	0.299615	0.584124	1	0.24304	6.41523	1.89583	0.168546	0.876296	80.5427	69.7801	74.4627	92.0528	88.1365	90.562	74.8014	101.962	94.8448	101.962
ENSMUSG00000026842	Abl1	0.0232512	7.96634	0.00988928	0.920785	1	0.177061	7.96634	0.573549	0.448852	1	0.200312	7.96634	0.734108	0.391555	1	290.2	189.416	244.285	267.965	251.796	218.101	263.035	296.956	228.122	296.956
ENSMUSG00000026596	Abl2	0.382981	6.25153	1.38572	0.239129	1	0.496285	6.25153	2.33001	0.126901	1	0.879266	6.25153	7.23478	0.00715046	0.278188	68.3454	44.4507	59.1368	71.5919	72.9174	76.7415	58.7767	140.218	92.1824	140.218
ENSMUSG00000025085	Ablim1	-0.0369422	4.80762	0.0257126	0.872604	1	-0.0384878	4.80762	0.0279994	0.86711	1	-0.07543	4.80762	0.107859	0.742595	1	34.4571	25.1061	26.2567	34.314	25.7055	23.8752	27.5653	29.9113	23.9524	34.4571
ENSMUSG00000017631	Abr	0.0272806	6.21185	0.0168942	0.896584	1	0.333179	6.21185	2.52545	0.112023	1	0.36046	6.21185	2.95891	0.0854053	0.743987	76.5073	53.8375	72.327	71.2406	64.0347	67.8854	83.97	104.665	71.537	104.665
ENSMUSG00000078453	Abracl	0.143225	6.17511	0.352875	0.55249	1	-0.150053	6.17511	0.387455	0.53364	1	-0.0068283	6.17511	0.00080274	0.977397	1	49.2244	94.7886	68.064	70.1955	78.389	85.0282	74.2411	49.0565	80.7125	94.7886
ENSMUSG00000036376	Abt1	0.098584	5.10547	0.154394	0.694371	1	-0.231608	5.10547	0.85215	0.355945	1	-0.133024	5.10547	0.28144	0.595759	1	25.7119	45.2884	31.8278	31.0625	36.9548	42.0154	28.0286	28.4742	39.7428	45.2884
ENSMUSG00000030083	Abtb1	0.287687	5.23973	1.37588	0.240804	1	-0.171848	5.23973	0.493736	0.482265	1	0.115839	5.23973	0.223802	0.636158	1	29.587	30.517	36.9144	38.3201	40.0598	48.9349	24.554	45.3055	44.9174	48.9349
ENSMUSG00000032724	Abtb2	-0.0396717	5.61352	0.0547401	0.815011	1	-0.246838	5.61352	2.11888	0.145493	1	-0.28651	5.61352	2.86094	0.0907543	0.754166	53.8326	48.6431	50.6243	53.4159	50.6474	48.8102	38.2209	53.3679	42.1434	53.8326
ENSMUSG00000036138	Acaa1a	-0.167178	5.41594	0.603258	0.437338	1	0.355125	5.41594	2.72636	0.0987042	1	0.187947	5.41594	0.768954	0.380541	1	36.8872	42.8827	47.6443	40.065	30.123	40.1596	56.7495	39.9922	48.9291	56.7495
ENSMUSG00000036880	Acaa2	-0.0641613	4.58988	0.0829774	0.773302	1	-0.312165	4.58988	1.95154	0.162421	1	-0.376326	4.58988	2.84624	0.0915878	0.756292	21.5749	30.7875	26.6927	22.876	26.5199	25.9947	22.2955	15.9543	23.3656	30.7875
ENSMUSG00000020532	Acaca	-0.0645788	6.51728	0.0551328	0.814361	1	0.449706	6.51728	2.66906	0.102317	1	0.385127	6.51728	1.96017	0.161495	0.867066	96.9968	69.7058	83.8331	100.116	85.0541	74.2574	99.8854	128.149	85.3029	128.149
ENSMUSG00000090150	Acad11	-0.0669811	3.72859	0.104979	0.745934	1	0.128661	3.72859	0.38918	0.532731	1	0.0616802	3.72859	0.0904949	0.763549	1	12.7374	12.9736	15.0181	12.1227	13.2393	12.5838	13.2148	12.5193	14.0361	15.0181
ENSMUSG00000031969	Acad8	-0.0287577	5.26041	0.0274362	0.868441	1	-0.0269437	5.26041	0.0241843	0.876417	1	-0.0557014	5.26041	0.103549	0.747612	1	34.5094	42.0419	36.5753	37.5653	35.6823	44.8206	40.1898	32.4201	40.4363	44.8206
ENSMUSG00000027710	Acad9	0.0595171	6.4957	0.132395	0.715962	1	0.0501544	6.4957	0.0943409	0.75873	1	0.109671	6.4957	0.451437	0.501653	1	97.2537	77.9589	84.1487	86.5753	92.3296	92.7777	85.2706	101.096	93.8191	101.096
ENSMUSG00000026003	Acadl	-0.0557223	5.55774	0.112386	0.737444	1	-0.234219	5.55774	1.98101	0.159285	1	-0.289941	5.55774	3.04194	0.0811387	0.736343	43.7259	52.106	52.4164	46.797	48.6623	54.0465	43.7223	36.8045	44.9173	54.0465
ENSMUSG00000062908	Acadm	-0.245652	4.25607	1.27937	0.258016	1	0.101358	4.25607	0.219061	0.639757	1	-0.144295	4.25607	0.447968	0.503302	1	19.5327	21.535	19.6199	18.5214	16.594	19.5739	20.2686	17.4889	18.0309	21.535
ENSMUSG00000029545	Acads	-0.144602	5.44995	0.529526	0.466806	1	-0.105802	5.44995	0.282958	0.594769	1	-0.250404	5.44995	1.59024	0.207293	0.884485	40.4269	50.2664	52.5618	41.1071	44.4883	44.1349	43.8961	31.1048	44.704	52.5618
ENSMUSG00000030861	Acadsb	-0.0431015	5.02093	0.0524433	0.818865	1	-0.101919	5.02093	0.293166	0.588198	1	-0.14502	5.02093	0.596761	0.439816	1	35.0854	32.573	35.8487	34.6043	31.8137	29.4233	37.0047	26.5499	28.5401	37.0047
ENSMUSG00000018574	Acadvl	-0.030706	5.5423	0.0238044	0.877384	1	-0.242764	5.5423	1.48323	0.22327	1	-0.27347	5.5423	1.88535	0.169727	0.877324	41.6629	51.3079	55.1524	46.604	50.0498	51.9346	40.4119	33.5874	47.9921	55.1524
ENSMUSG00000030607	Acan	-0.422105	5.16335	2.82305	0.0929197	1	-0.253032	5.16335	1.01317	0.314144	1	-0.675137	5.16335	7.20425	0.00727311	0.281244	60.4308	38.9037	35.4126	35.2429	34.257	31.231	22.4113	37.7545	25.9262	60.4308
ENSMUSG00000049076	Acap2	-0.0289988	5.66331	0.0152964	0.90157	1	0.160087	5.66331	0.467445	0.494165	1	0.131088	5.66331	0.313984	0.575245	1	63.5204	38.0921	46.1188	54.5771	42.554	49.4959	49.1659	66.4235	45.1307	66.4235
ENSMUSG00000029033	Acap3	0.052576	4.85294	0.0507049	0.821841	1	0.0100392	4.85294	0.00185808	0.965617	1	0.0626151	4.85294	0.0723127	0.787999	1	31.5769	24.7274	27.4678	29.4949	30.1849	29.4856	28.7235	30.1792	27.3665	31.5769
ENSMUSG00000032047	Acat1	-0.0752996	5.93611	0.117541	0.731717	1	-0.175577	5.93611	0.639151	0.424019	1	-0.250876	5.93611	1.30423	0.253441	0.944258	55.3512	69.8534	57.1157	68.7437	62.8132	64.8932	68.6239	49.8603	53.0793	69.8534
ENSMUSG00000023832	Acat2	-0.0785539	7.31453	0.134378	0.713935	1	-0.0176293	7.31453	0.00676911	0.934428	1	-0.0961833	7.31453	0.201607	0.653427	1	140.452	180.189	174.227	154.531	168.787	147.551	195.974	112.554	157.675	195.974
ENSMUSG00000026499	Acbd3	0.22537	6.33637	1.3707	0.241691	1	0.00147751	6.33637	5.91943e-05	0.993861	1	0.226848	6.33637	1.39274	0.237944	0.922997	81.3585	62.2225	73.0968	84.1643	85.3172	86.7022	65.838	95.4532	92.1299	95.4532
ENSMUSG00000026781	Acbd5	0.117225	5.31744	0.464885	0.49535	1	0.0296526	5.31744	0.02997	0.862558	1	0.146877	5.31744	0.735085	0.39124	1	40.1126	35.8195	36.1393	42.036	37.7183	44.6336	37.8155	42.1876	41.5566	44.6336
ENSMUSG00000033701	Acbd6	0.0592794	5.80021	0.0650438	0.798695	1	-0.221675	5.80021	0.909013	0.340377	1	-0.162395	5.80021	0.488578	0.484562	1	43.7673	65.7804	59.2184	53.1952	58.1653	59.7714	56.6912	46.6	57.5623	65.7804
ENSMUSG00000040272	Accs	-0.00782355	4.2696	0.00117533	0.972651	1	0.00438481	4.2696	0.000372002	0.984612	1	-0.00343874	4.2696	0.000229205	0.987921	1	20.7818	17.556	18.42	20.5658	19.4334	19.0302	17.9493	19.7104	19.2646	20.7818
ENSMUSG00000038000	Acd	0.0817521	5.41818	0.23523	0.627673	1	-0.330767	5.41818	3.84113	0.0500098	1	-0.249015	5.41818	2.1816	0.139669	0.845356	41.5265	47.8856	41.9526	45.7519	45.6082	47.3764	40.8268	35.611	37.5556	47.8856
ENSMUSG00000030760	Acer3	0.315796	4.01276	2.42385	0.119501	1	0.156648	4.01276	0.609905	0.434824	1	0.472444	4.01276	5.52821	0.0187122	0.445754	14.8935	15.2688	12.6314	16.6052	14.0683	16.9389	17.6645	18.5702	17.7366	18.5702
ENSMUSG00000022185	Acin1	-0.0328503	8.99384	0.0336156	0.854527	1	0.0751338	8.99384	0.175904	0.674917	1	0.0422836	8.99384	0.055729	0.813378	1	491.386	468.096	561.979	490.052	518.909	497.649	482.242	520.831	556.338	561.979
ENSMUSG00000044337	Ackr3	0.450979	5.54449	6.72932	0.00948409	0.631964	-0.344895	5.54449	3.95829	0.0466411	1	0.106084	5.54449	0.373032	0.541356	1	38.6987	47.1822	37.2051	53.2417	60.2677	54.9192	44.3593	35.1726	48.3315	60.2677
ENSMUSG00000020917	Acly	0.0280174	7.72534	0.0243853	0.875909	1	0.0416229	7.72534	0.0538569	0.816483	1	0.0696403	7.72534	0.150835	0.697739	1	236.015	178.069	218.531	227.831	213.839	194.742	216.411	220.925	197.327	236.015
ENSMUSG00000028405	Aco1	0.0415067	6.14532	0.0714028	0.789305	1	-0.0618258	6.14532	0.158808	0.690256	1	-0.0203191	6.14532	0.0172099	0.895628	1	74.2032	68.9335	72.4722	71.9954	69.0741	67.1996	70.9405	71.1976	70.15	74.2032
ENSMUSG00000022477	Aco2	0.13598	7.54523	0.639508	0.423889	1	0.0226429	7.54523	0.0177612	0.893979	1	0.158623	7.54523	0.871431	0.350559	0.999857	187.242	163.823	181.737	196.85	200.647	172.617	205.19	184.53	187.563	205.19
ENSMUSG00000072949	Acot1	-0.331002	4.73154	2.43484	0.118666	1	-0.246095	4.73154	1.33644	0.247662	1	-0.577097	4.73154	7.38858	0.00656392	0.265066	25.6814	37.2424	33.1588	23.9005	24.1745	28.1543	22.883	19.2075	23.9694	37.2424
ENSMUSG00000006717	Acot13	0.0362488	3.79185	0.0217061	0.882872	1	-0.0811091	3.79185	0.108984	0.741303	1	-0.0448603	3.79185	0.0334764	0.854825	1	10.3685	16.8276	14.3395	11.2638	14.5071	16.3324	14.883	11.1558	14.2434	16.8276
ENSMUSG00000021226	Acot2	-0.0973402	3.34369	0.207948	0.648381	1	-0.00751851	3.34369	0.00124807	0.971818	1	-0.104859	3.34369	0.245948	0.619943	1	10.4868	9.05341	11.8038	8.94368	10.5976	9.78928	9.5826	9.57736	10.6617	11.8038
ENSMUSG00000028937	Acot7	-0.256509	4.26152	1.21452	0.270438	1	-0.265917	4.26152	1.2928	0.255532	1	-0.522426	4.26152	5.02471	0.0249881	0.506139	18.0141	25.2143	25.4816	17.186	20.7171	18.0155	18.1259	11.984	17.1774	25.4816
ENSMUSG00000025287	Acot9	0.133035	4.14193	0.389552	0.532535	1	-0.280334	4.14193	1.72724	0.188764	1	-0.1473	4.14193	0.477644	0.489491	1	16.2028	18.9919	17.8922	17.9989	20.0636	19.6363	16.157	12.8088	18.4359	20.0636
ENSMUSG00000020777	Acox1	0.104797	5.31231	0.229169	0.632141	1	0.208653	5.31231	0.914191	0.339005	1	0.313449	5.31231	2.06148	0.151064	0.8568	38.5416	33.9276	35.6126	38.7265	36.2985	43.6575	32.6142	49.6811	47.5541	49.6811
ENSMUSG00000029098	Acox3	-0.41425	4.19232	2.57617	0.108484	1	0.377038	4.19232	2.14199	0.143316	1	-0.0372127	4.19232	0.021115	0.884466	1	22.3304	16.2953	20.8098	18.0411	15.1113	15.3662	19.9486	19.5855	16.1127	22.3304
ENSMUSG00000044573	Acp1	0.0490264	6.75141	0.0727374	0.787392	1	-0.0363584	6.75141	0.0400395	0.841403	1	0.012668	6.75141	0.00486337	0.944402	1	95.5679	118.226	104.638	103.871	114.987	114.322	121.843	82.6202	112.88	121.843
ENSMUSG00000002103	Acp2	-0.0450592	5.80501	0.0776749	0.780473	1	0.140118	5.80501	0.753236	0.385454	1	0.0950587	5.80501	0.348557	0.554931	1	60.0091	54.692	59.818	53.4558	51.6009	53.9069	59.9706	55.2763	53.5877	60.0091
ENSMUSG00000028093	Acp6	-0.285236	3.72011	1.31063	0.252281	1	-0.177475	3.72011	0.502738	0.4783	1	-0.462711	3.72011	3.44917	0.0632834	0.703928	15.2334	16.0183	15.0718	12.943	13.5257	11.9408	14.3238	9.02974	9.80844	16.0183
ENSMUSG00000072770	Acrbp	-0.392932	3.44188	1.5913	0.207141	1	-0.167178	3.44188	0.286869	0.592234	1	-0.56011	3.44188	3.24011	0.0718559	0.727336	10.1067	16.016	11.8203	8.53494	11.1475	10.4727	11.1767	7.77012	10.029	16.016
ENSMUSG00000076435	Acsf2	-0.38022	5.31614	3.03984	0.0812441	1	0.127387	5.31614	0.341615	0.558899	1	-0.252833	5.31614	1.35215	0.244903	0.933008	50.1856	38.038	47.1868	37.0868	40.4831	33.7097	42.479	35.4069	33.1346	50.1856
ENSMUSG00000015016	Acsf3	-0.144854	4.16301	0.461059	0.49713	1	-0.0959655	4.16301	0.201943	0.653157	1	-0.240819	4.16301	1.28276	0.257386	0.948496	16.2336	19.7494	21.9936	16.7796	17.8157	17.5791	18.5892	13.9083	17.8176	21.9936
ENSMUSG00000018796	Acsl1	0.232318	3.82231	0.605	0.436677	1	0.0526036	3.82231	0.0314423	0.859257	1	0.284921	3.82231	0.917987	0.338004	0.983761	12.9924	10.7675	12.5993	13.9346	15.4876	15.3371	9.20775	21.1012	14.7338	21.1012
ENSMUSG00000032883	Acsl3	0.0215158	6.1187	0.0199911	0.887562	1	0.0690373	6.1187	0.20644	0.649572	1	0.0905531	6.1187	0.355947	0.550766	1	68.6141	72.126	68.8634	69.5092	71.0651	69.5199	70.6359	63.0918	71.1636	72.126
ENSMUSG00000031278	Acsl4	0.0647333	4.12742	0.0858121	0.76957	1	-0.0579588	4.12742	0.0692453	0.792439	1	0.00677443	4.12742	0.000949962	0.975412	1	18.8519	15.7995	17.1977	20.031	16.2886	16.9558	14.8251	19.608	16.804	20.031
ENSMUSG00000024981	Acsl5	-0.458754	3.18468	4.22752	0.0397736	1	-0.127993	3.18468	0.32302	0.569799	1	-0.586747	3.18468	6.98193	0.00823367	0.29919	10.2638	12.8236	10.6577	7.37372	8.80604	8.47788	8.22327	6.4548	8.0019	12.8236
ENSMUSG00000027605	Acss2	-0.0771059	3.38907	0.118167	0.731031	1	-0.141607	3.38907	0.398938	0.527638	1	-0.218713	3.38907	0.965983	0.325684	0.96917	11.4683	10.5511	11.8203	9.63809	10.4858	10.7232	10.5397	9.18121	9.06883	11.8203
ENSMUSG00000029580	Actb	0.0213238	11.807	0.00991521	0.920682	1	-0.175634	11.807	0.672244	0.41227	1	-0.154311	11.807	0.519	0.471269	1	2986.23	4269.27	3753.48	3554.56	4159.54	3509.2	3582.31	2513.73	3919.63	4269.27
ENSMUSG00000062825	Actg1	0.0125231	12.1416	0.00396219	0.94981	1	-0.216459	12.1416	1.18266	0.276815	1	-0.203936	12.1416	1.0499	0.305529	0.952494	3714.79	5644.46	4632.31	4666.56	5127.7	4391.91	4267.04	3555.71	4665.28	5644.46
ENSMUSG00000027671	Actl6a	0.0430902	7.10967	0.0741081	0.785447	1	0.0107936	7.10967	0.00465989	0.945576	1	0.0538838	7.10967	0.116151	0.733247	1	134.305	120.753	137.996	135.234	145.789	147.556	141.445	136.379	142.681	147.556
ENSMUSG00000015143	Actn1	-0.0492986	7.3631	0.0633866	0.801221	1	0.0938179	7.3631	0.22975	0.631709	1	0.0445192	7.3631	0.0517835	0.819988	1	191.504	125.11	176.821	166.692	163.854	146.43	171.299	183.414	155.61	191.504
ENSMUSG00000054808	Actn4	-0.122232	8.79932	0.544205	0.460695	1	-0.0123136	8.79932	0.00552473	0.940749	1	-0.134546	8.79932	0.65973	0.416655	1	535.731	435.158	470.105	433.41	466.887	415.582	404.539	425.5	421.826	535.731
ENSMUSG00000021076	Actr10	0.109694	6.33763	0.403117	0.525484	1	-0.142078	6.33763	0.67693	0.410646	1	-0.0323849	6.33763	0.0351888	0.851201	1	70.5113	91.4767	75.8068	78.7839	86.626	94.3732	79.8451	65.6434	84.092	94.3732
ENSMUSG00000025228	Actr1a	0.00461948	7.08921	0.000859075	0.976617	1	-0.0936482	7.08921	0.353229	0.552291	1	-0.0890287	7.08921	0.319569	0.571867	1	135.315	141.547	137	136.095	146.14	133.277	135.51	120.619	139.18	146.14
ENSMUSG00000037351	Actr1b	0.100574	7.0767	0.425168	0.51437	1	-0.0768206	7.0767	0.248405	0.6182	1	0.023753	7.0767	0.0237618	0.877493	1	124.318	137.813	140.149	138.939	141.609	143.189	133.541	124.054	130.484	143.189
ENSMUSG00000020152	Actr2	0.0661956	7.3369	0.179871	0.671484	1	0.0587737	7.3369	0.14204	0.706262	1	0.124969	7.3369	0.642261	0.422893	1	156.904	148.959	157.111	165.945	161.853	165.693	169.172	151.103	177.474	177.474
ENSMUSG00000026341	Actr3	0.280293	8.06569	3.11453	0.0775969	1	0.00111613	8.06569	4.95332e-05	0.994385	1	0.281409	8.06569	3.14268	0.0762683	0.73258	245.063	236.429	233.491	284.144	280.185	290.665	278.028	264.847	297.665	297.665
ENSMUSG00000037761	Actr5	-0.0521514	4.48312	0.0794995	0.777977	1	-0.136673	4.48312	0.545728	0.460069	1	-0.188825	4.48312	1.04922	0.305686	0.952494	19.7932	25.0665	25.6407	21.2549	21.8958	23.9479	21.311	20.4232	21.1266	25.6407
ENSMUSG00000019948	Actr6	0.0479929	3.99268	0.0600426	0.806429	1	-0.0715377	3.99268	0.13413	0.714188	1	-0.0235448	3.99268	0.0145709	0.903921	1	13.7723	17.8015	15.5506	14.8636	16.1868	18.8882	16.0991	13.5185	15.8438	18.8882
ENSMUSG00000015971	Actr8	-0.218264	4.87123	1.41726	0.233855	1	0.00340032	4.87123	0.000343944	0.985203	1	-0.214864	4.87123	1.38549	0.239167	0.924314	30.8961	32.7354	32.4575	23.6888	29.2177	29.9219	31.1558	26.4769	26.0329	32.7354
ENSMUSG00000026836	Acvr1	0.280185	5.50799	2.42421	0.119474	1	0.14411	5.50799	0.648682	0.420584	1	0.424295	5.50799	5.5939	0.0180231	0.439358	41.736	36.09	37.3504	49.9323	43.7248	46.3167	43.3169	57.6061	52.4925	57.6061
ENSMUSG00000000532	Acvr1b	-0.0333171	4.3944	0.0282002	0.866639	1	-0.0860504	4.3944	0.188637	0.664054	1	-0.119368	4.3944	0.364975	0.545756	1	21.6437	18.8296	24.0767	22.8179	20.5135	19.948	22.7009	20.9443	16.9297	24.0767
ENSMUSG00000052155	Acvr2a	0.571569	7.15295	6.06193	0.0138126	0.763509	0.0977213	7.15295	0.178826	0.672384	1	0.66929	7.15295	8.30338	0.00395713	0.191277	121.898	81.9634	108.044	157.309	156.589	164.742	125.006	198.746	165.497	198.746
ENSMUSG00000061393	Acvr2b	-0.116874	3.46162	0.151704	0.696912	1	0.139208	3.46162	0.216973	0.641356	1	0.0223344	3.46162	0.00562805	0.940199	1	12.4108	7.73744	12.8861	11.3799	11.8601	6.98179	8.91821	16.0517	9.70895	16.0517
ENSMUSG00000023262	Acy1	-0.0824782	4.83383	0.128179	0.720328	1	-0.109779	4.83383	0.226945	0.633798	1	-0.192257	4.83383	0.699161	0.403066	1	26.1832	32.4648	32.3606	26.5918	28.6578	27.1167	34.3987	20.29	27.8999	34.3987
ENSMUSG00000008822	Acyp1	-0.227941	3.44156	0.594803	0.440568	1	-0.0765663	3.44156	0.0668498	0.79598	1	-0.304507	3.44156	1.06607	0.301835	0.95224	7.90731	16.3948	12.0626	9.17358	10.384	11.6571	11.3504	7.03939	11.1493	16.3948
ENSMUSG00000027259	Adal	-0.18707	3.94723	0.52623	0.468196	1	0.304455	3.94723	1.40233	0.236335	1	0.117386	3.94723	0.210625	0.646278	1	19.1383	12.4805	16.0873	15.4836	12.2314	13.9501	17.9074	17.472	13.1364	19.1383
ENSMUSG00000054693	Adam10	-0.108395	6.27528	0.362236	0.547267	1	0.00236126	6.27528	0.000171977	0.989537	1	-0.106034	6.27528	0.347469	0.555549	1	85.7762	80.9454	77.2201	86.0458	72.7899	74.4933	84.4911	70.199	64.3355	86.0458
ENSMUSG00000020926	Adam11	-0.137617	4.64396	0.198384	0.656028	1	-0.106715	4.64396	0.119424	0.72966	1	-0.244332	4.64396	0.627221	0.428377	1	32.1589	19.1102	29.9441	26.2925	25.2514	22.7817	22.7697	25.0304	20.7678	32.1589
ENSMUSG00000028041	Adam15	-0.681239	3.03973	4.36364	0.0367137	1	-0.0372022	3.03973	0.012982	0.909287	1	-0.718441	3.03973	4.9178	0.0265813	0.517871	10.9012	10.6456	9.30277	7.61593	6.72175	6.23577	8.34338	6.70822	6.7238	10.9012
ENSMUSG00000052593	Adam17	-0.0818564	5.96075	0.1946	0.659115	1	0.0987681	5.96075	0.283988	0.594099	1	0.0169117	5.96075	0.00834987	0.927193	1	69.1176	57.9581	63.1142	62.0837	61.8453	57.9855	65.7834	65.0698	56.6839	69.1176
ENSMUSG00000011256	Adam19	0.00757557	5.19686	0.000927478	0.975705	1	0.48941	5.19686	3.88383	0.0487533	1	0.496985	5.19686	4.01182	0.0451824	0.631642	42.1499	26.0088	27.8759	37.3075	30.2234	28.6988	46.4084	55.0475	35.2499	55.0475
ENSMUSG00000040537	Adam22	-0.124167	5.02006	0.221982	0.637534	1	0.187803	5.02006	0.509316	0.475435	1	0.0636356	5.02006	0.0586721	0.808607	1	37.1164	26.6752	35.5095	36.288	25.2983	32.2336	27.2258	40.6377	30.0338	40.6377
ENSMUSG00000025964	Adam23	0.638039	3.47975	3.28758	0.0698058	1	0.180764	3.47975	0.270279	0.603145	1	0.818803	3.47975	5.44658	0.0196067	0.457523	11.2064	7.38997	6.5832	13.1798	11	11.3454	11.6801	16.1842	10.7759	16.1842
ENSMUSG00000031555	Adam9	-0.0195483	5.08123	0.0138636	0.906271	1	-0.0417483	5.08123	0.0634588	0.80111	1	-0.0612966	5.08123	0.137362	0.710918	1	36.9707	33.2223	32.7482	32.456	35.0205	35.0336	33.6459	33.7842	30.9407	36.9707
ENSMUSG00000022893	Adamts1	-0.0660197	8.14228	0.157691	0.691291	1	-0.143551	8.14228	0.745281	0.387974	1	-0.209571	8.14228	1.58868	0.207515	0.884485	277.908	320.266	306.07	301.393	313.607	252.778	246.814	262.673	260.435	320.266
ENSMUSG00000024299	Adamts10	0.00024643	7.53277	2.66242e-06	0.998698	1	-0.0840049	7.53277	0.309681	0.577876	1	-0.0837585	7.53277	0.308014	0.578901	1	200.511	155.507	191.839	206.58	183.756	176.477	182.128	202.072	166.813	206.58
ENSMUSG00000033453	Adamts15	-0.401019	3.46089	2.43032	0.119009	1	-0.503014	3.46089	3.73336	0.0533361	1	-0.904033	3.46089	12.1684	0.00048605	0.0420216	11.7301	14.9879	15.9866	13.2379	9.92588	9.22593	6.02268	7.35603	9.86901	15.9866
ENSMUSG00000058145	Adamts17	0.338373	4.24899	1.7052	0.191609	1	0.066923	4.24899	0.0679393	0.794361	1	0.405296	4.24899	2.47024	0.11602	0.810086	15	13.1582	18.3798	20.9153	18.8881	20.3709	19.377	24.7371	19.2918	24.7371
ENSMUSG00000053441	Adamts19	-1.00021	4.06606	17.0114	3.71567e-05	0.0151971	0.431259	4.06606	3.18031	0.0745306	1	-0.56895	4.06606	5.7022	0.0169437	0.427979	29.4299	21.9138	17.343	12.7734	10.8421	10.7844	16.0412	17.7324	12.9097	29.4299
ENSMUSG00000022449	Adamts20	-0.429369	3.06679	1.73086	0.188301	1	0.386745	3.06679	1.41559	0.234131	1	-0.0426242	3.06679	0.017502	0.894751	1	11.9395	8.6573	6.63684	7.78015	6.82089	6.23374	6.48596	12.2276	7.46846	12.2276
ENSMUSG00000022894	Adamts5	-0.138351	6.36532	0.653119	0.419	1	0.0265144	6.36532	0.0240112	0.876857	1	-0.111836	6.36532	0.428324	0.512813	1	97.039	90.1981	74.4101	88.7784	76.1493	74.2438	84.7837	77.4089	78.1519	97.039
ENSMUSG00000046169	Adamts6	0.249266	4.39937	0.412146	0.520883	1	0.373863	4.39937	0.932224	0.334286	1	0.623129	4.39937	2.57524	0.108547	0.791877	24.5598	8.49496	17.4399	22.3534	18.8337	19.6363	18.0101	40.1172	19.0979	40.1172
ENSMUSG00000032363	Adamts7	-0.231535	5.6944	1.69624	0.19278	1	0.0626983	5.6944	0.1248	0.723885	1	-0.168837	5.6944	0.908957	0.340391	0.986348	63.2585	47.074	54.7437	54.5771	45.9156	43.0128	55.2465	56.9971	44.2772	63.2585
ENSMUSG00000031994	Adamts8	-1.95687	2.0166	36.9076	1.23864e-09	4.39056e-06	0.229954	2.0166	0.484424	0.486425	1	-1.72691	2.0166	30.7584	2.92231e-08	1.15096e-05	10.2114	6.65529	5.91019	2.14825	1.98517	1.74545	1.85313	2.77678	2.24053	10.2114
ENSMUSG00000030022	Adamts9	-0.574047	5.79403	9.40809	0.0021603	0.268163	0.123367	5.79403	0.435827	0.509144	1	-0.450679	5.79403	5.85848	0.0155022	0.413504	87.3694	59.779	62.0707	51.1555	40.8262	42.1192	43.377	65.903	45.7189	87.3694
ENSMUSG00000066113	Adamtsl1	0.0720987	4.8931	0.091863	0.761822	1	-0.0246902	4.8931	0.0108641	0.916986	1	0.0474085	4.8931	0.040116	0.841254	1	36.1328	21.8596	23.5923	33.3269	23.6185	25.5583	25.4226	50.5666	26.0862	50.5666
ENSMUSG00000036040	Adamtsl2	-0.286097	3.64924	0.901923	0.342267	1	-0.459209	3.64924	2.30531	0.128933	1	-0.745305	3.64924	6.06017	0.0138264	0.393705	13.8777	14.6635	14.8242	17.7104	13.3363	8.47811	11.4084	8.45342	9.44261	17.7104
ENSMUSG00000027951	Adar	0.167157	6.19515	0.315948	0.574053	1	0.312325	6.19515	1.1047	0.293237	1	0.479482	6.19515	2.596	0.107134	0.786599	69.6235	51.7065	66.8566	70.0352	72.0455	76.4734	61.6632	109.704	80.1716	109.704
ENSMUSG00000020262	Adarb1	-0.0402708	3.95925	0.0273034	0.868757	1	0.4187	3.95925	2.98654	0.0839592	1	0.378429	3.95925	2.44613	0.117815	0.81477	16.5613	12.5687	13.6372	15.1213	15.2194	14.4406	14.6144	20.9761	15.7803	20.9761
ENSMUSG00000052551	Adarb2	0.231957	3.00141	0.798836	0.371442	1	0.203807	3.00141	0.635061	0.425505	1	0.435764	3.00141	2.87809	0.0897925	0.751786	5.43103	7.58687	6.7313	6.41812	8.45986	8.98792	8.14173	8.64142	10.784	10.784
ENSMUSG00000031949	Adat1	-0.325601	3.03009	1.50372	0.2201	1	0.263816	3.03009	0.993534	0.31888	1	-0.0617851	3.03009	0.0557934	0.813273	1	9.937	6.18493	10.0918	7.50254	6.23464	7.30676	9.71951	8.7282	6.88394	10.0918
ENSMUSG00000019808	Adat2	0.278272	3.9115	1.53316	0.215639	1	-0.237602	3.9115	1.12727	0.288359	1	0.04067	3.9115	0.0329068	0.856052	1	11.6912	16.6675	12.9404	16.2724	16.0218	17.7188	12.5679	13.4484	17.3385	17.7188
ENSMUSG00000035370	Adat3	-0.101534	3.11772	0.176025	0.674812	1	0.0225082	3.11772	0.00864682	0.925913	1	-0.0790255	3.11772	0.107625	0.742865	1	13.0117	5.69338	9.13443	9.48362	8.56835	7.93059	8.41898	8.27802	6.73705	13.0117
ENSMUSG00000021044	Adck1	-0.0497536	3.90072	0.0685195	0.793505	1	-0.154125	3.90072	0.656947	0.41764	1	-0.203878	3.90072	1.15967	0.281534	0.95224	14.8197	15.9078	16.1319	15.5603	14.9143	14.8987	14.883	12.8122	13.7099	16.1319
ENSMUSG00000046947	Adck2	-0.135029	4.18255	0.523861	0.469199	1	-0.04046	4.18255	0.0468052	0.828719	1	-0.175489	4.18255	0.892663	0.344757	0.992464	19.6227	17.744	23.4948	19.2803	16.6516	16.4404	16.4813	17.2739	15.5559	23.4948
ENSMUSG00000003762	Adck4	-0.455681	4.92072	3.2963	0.0694363	1	-0.139635	4.92072	0.30873	0.57846	1	-0.595316	4.92072	5.61823	0.0177746	0.438212	30.8157	41.4468	40.0264	26.4758	27.7415	29.4232	28.9552	19.5414	27.4732	41.4468
ENSMUSG00000022550	Adck5	-0.0960019	4.55495	0.197468	0.656772	1	0.134514	4.55495	0.387645	0.53354	1	0.0385123	4.55495	0.0319012	0.858245	1	22.6746	25.539	25.4816	23.1082	23.0586	25.309	23.9749	19.5105	22.1386	25.539
ENSMUSG00000020431	Adcy1	0.136115	3.26524	0.167831	0.682046	1	0.240003	3.26524	0.530473	0.466408	1	0.376118	3.26524	1.29604	0.254938	0.945261	11.4699	6.06331	6.20086	11.7863	9.00965	7.85454	9.67105	14.5428	8.80301	14.5428
ENSMUSG00000021536	Adcy2	0.14192	4.29683	0.470636	0.492695	1	-0.0481736	4.29683	0.0548344	0.814855	1	0.093746	4.29683	0.20766	0.648608	1	19.585	19.3707	16.2772	20.7277	19.6991	20.5713	16.7361	24.7962	18.1376	24.7962
ENSMUSG00000020654	Adcy3	0.301691	4.23866	1.41483	0.234256	1	-0.0203402	4.23866	0.00647991	0.935841	1	0.281351	4.23866	1.24297	0.2649	0.95224	21.3103	16.1982	19.0752	20.6616	18.1238	16.5998	20.604	19.6259	16.8141	21.3103
ENSMUSG00000022220	Adcy4	0.245361	4.61511	1.68266	0.194571	1	-0.0751936	4.61511	0.159843	0.689301	1	0.170167	4.61511	0.815748	0.366426	1	20.3705	21.3727	23.8829	28.9143	25.2983	24.0622	28.6656	25.0641	22.0852	28.9143
ENSMUSG00000022840	Adcy5	0.344897	4.54521	3.23949	0.0718832	1	0.66409	4.54521	12.3869	0.000432366	0.146738	1.00899	4.54521	28.1478	1.12397e-07	3.94033e-05	17.6998	13.6893	16.7617	22.4695	19.0373	19.4493	33.9355	36.7071	29.2336	36.7071
ENSMUSG00000022994	Adcy6	-0.304882	6.95731	2.68714	0.101161	1	-0.0699466	6.95731	0.141579	0.706716	1	-0.374829	6.95731	4.06614	0.0437512	0.626698	165.635	114.437	150.605	129.232	108.868	109.838	106.787	129.117	102.955	165.635
ENSMUSG00000031659	Adcy7	-0.081693	2.89338	0.0720562	0.788366	1	0.631489	2.89338	4.40439	0.0358465	1	0.549796	2.89338	3.37902	0.0660312	0.713322	7.2789	4.97794	6.83063	7.25758	4.63208	6.29608	6.60181	12.8122	8.9088	12.8122
ENSMUSG00000029106	Add1	-0.0571277	7.45262	0.128414	0.720082	1	0.0432498	7.45262	0.0736761	0.786058	1	-0.0138779	7.45262	0.00759274	0.930563	1	192.102	161.437	177.033	182.506	178.143	167.708	180.99	172.339	163.422	192.102
ENSMUSG00000025026	Add3	-0.171269	6.37882	0.865484	0.352209	1	-0.0172912	6.37882	0.00882926	0.925138	1	-0.18856	6.37882	1.0522	0.305	0.95224	109.079	79.4306	80.9986	89.9361	72.688	78.4828	79.7426	85.861	71.8571	109.079
ENSMUSG00000031486	Adgra2	-0.016109	6.42775	0.00767428	0.930192	1	-0.0905515	6.42775	0.242721	0.622248	1	-0.106661	6.42775	0.33718	0.561461	1	102.481	71.9096	86.957	100.619	85.8718	73.6828	90.5716	86.6649	75.1645	102.481
ENSMUSG00000029090	Adgra3	-0.0802126	7.64267	0.180738	0.670739	1	-0.0243906	7.64267	0.0167197	0.897117	1	-0.104603	7.64267	0.307728	0.579078	1	240.076	201.228	194.296	216.88	189.101	182.143	187.629	200.788	185.505	240.076
ENSMUSG00000028782	Adgrb2	-0.65891	5.23205	6.644	0.00994901	0.64859	0.404746	5.23205	2.51874	0.112501	1	-0.254164	5.23205	0.997564	0.317901	0.96084	42.4691	37.4428	38.8522	36.2299	35.3769	33.5376	40.4214	39.7275	33.2879	42.4691
ENSMUSG00000002885	Adgre5	0.532044	4.61213	5.18926	0.0227268	0.937549	0.0208403	4.61213	0.00811122	0.928238	1	0.552884	4.61213	5.63567	0.0175986	0.437434	20.1794	19.2657	18.0158	31.8	26.1275	22.7252	28.5395	30.2965	22.2099	31.8
ENSMUSG00000031785	Adgrg1	0.0203041	2.92579	0.00749155	0.931026	1	-0.773887	2.92579	10.4852	0.00120333	0.304671	-0.753583	2.92579	10.0119	0.00155528	0.101258	10.8398	7.52102	7.46039	9.34779	8.29702	8.54022	5.38566	5.13948	5.17456	10.8398
ENSMUSG00000031298	Adgrg2	-0.494181	3.48089	1.2673	0.260274	1	0.0503198	3.48089	0.0131865	0.908578	1	-0.443861	3.48089	1.03005	0.310147	0.954066	22.0986	11.2638	7.22326	13.5282	7.43168	7.7832	10.6555	12.5738	6.98633	22.0986
ENSMUSG00000013033	Adgrl1	-0.00834983	7.86737	0.00117521	0.972653	1	0.0929143	7.86737	0.145594	0.702782	1	0.0845645	7.86737	0.120653	0.728328	1	267.98	195.706	235.468	232.158	217.233	215.308	242.279	268.842	225.693	268.842
ENSMUSG00000028184	Adgrl2	0.107791	7.35408	0.403715	0.525177	1	0.146143	7.35408	0.743995	0.388384	1	0.253933	7.35408	2.24437	0.134102	0.838353	190.771	114.33	132.059	166.344	149.804	155.407	147.672	247.937	166.973	247.937
ENSMUSG00000037605	Adgrl3	-0.259975	6.04097	0.710795	0.39918	1	0.107049	6.04097	0.120767	0.728204	1	-0.152926	6.04097	0.24691	0.61926	1	98.6778	53.3133	64.6136	61.1662	54.8204	56.7792	51.852	94.008	56.2023	98.6778
ENSMUSG00000028138	Adh5	-0.109706	6.70501	0.371583	0.542143	1	-0.105592	6.70501	0.344188	0.557421	1	-0.215298	6.70501	1.43283	0.231303	0.913361	99.9213	124.675	109.013	97.2768	104.506	105.16	111.54	84.5095	101.616	124.675
ENSMUSG00000020629	Adi1	0.13226	5.31946	0.537917	0.463297	1	-0.113418	5.31946	0.396576	0.528863	1	0.0188418	5.31946	0.010958	0.916629	1	34.4128	40.6569	42.7299	38.6971	43.9986	42.4453	44.1228	31.8738	39.7102	44.1228
ENSMUSG00000026457	Adipor1	0.148382	6.95703	0.690599	0.405961	1	-0.0492442	6.95703	0.0762413	0.782457	1	0.0991383	6.95703	0.308945	0.578328	1	111.852	127.833	111.034	122.891	128.884	137.953	102	133.705	141.152	141.152
ENSMUSG00000030168	Adipor2	-0.0044973	5.55521	0.000703229	0.978844	1	0.0712094	5.55521	0.177025	0.673942	1	0.0667121	5.55521	0.155835	0.69302	1	50.167	44.3686	45.6828	47.784	48.255	42.9504	51.7719	46.4259	44.9173	51.7719
ENSMUSG00000039197	Adk	0.0160532	5.70923	0.00569806	0.939828	1	0.192657	5.70923	0.822705	0.364391	1	0.20871	5.70923	0.966702	0.325504	0.96904	47.7057	56.2723	44.6655	52.545	50.4438	47.8128	74.1832	43.1132	53.3994	74.1832
ENSMUSG00000051149	Adnp	0.347677	7.03809	0.473048	0.491588	1	0.456577	7.03809	0.815007	0.366644	1	0.804254	7.03809	2.50671	0.113362	0.805611	161.149	27.12	100.959	149.552	100.061	140.085	122.803	230.815	149.017	230.815
ENSMUSG00000053950	Adnp2	0.264086	5.37445	2.33095	0.126825	1	-0.127743	5.37445	0.54928	0.458612	1	0.136342	5.37445	0.624082	0.429534	1	33.0432	37.7133	41.6135	46.797	44.8446	43.9479	41.8113	37.9737	44.8106	46.797
ENSMUSG00000057134	Ado	-0.0941208	5.59762	0.195406	0.658455	1	-0.115876	5.59762	0.295818	0.586516	1	-0.209997	5.59762	0.973532	0.323801	0.967218	45.6568	58.4908	50.8164	51.3257	49.324	45.1788	54.0265	32.4158	47.9023	58.4908
ENSMUSG00000025236	Adpgk	0.0447263	5.43369	0.0549338	0.81469	1	0.050776	5.43369	0.0710735	0.78978	1	0.0955024	5.43369	0.251804	0.615808	1	39.1177	45.2343	40.2086	47.0873	40.7216	41.1427	54.9569	39.2647	40.4896	54.9569
ENSMUSG00000002844	Adprh	-0.0408764	6.58378	0.0418645	0.837878	1	-0.125521	6.58378	0.394608	0.529887	1	-0.166397	6.58378	0.694158	0.404754	1	83.7862	116.495	99.4073	98.5872	103.687	87.7087	102.212	74.218	96.4496	116.495
ENSMUSG00000042558	Adprhl2	-0.0955927	5.60652	0.212329	0.644948	1	-0.200138	5.60652	0.928769	0.335183	1	-0.295731	5.60652	2.03223	0.153995	0.857953	42.7309	62.9276	52.8525	44.4746	50.6474	52.1141	46.7916	35.8546	49.3984	62.9276
ENSMUSG00000020910	Adprm	-0.278173	3.8118	1.57452	0.209552	1	0.0239621	3.8118	0.0117261	0.913768	1	-0.25421	3.8118	1.33574	0.247787	0.936864	14.7149	17.2063	13.7097	11.9605	11.9111	15.7714	12.6823	13.0558	14.5634	17.2063
ENSMUSG00000033717	Adra2a	-1.24925	2.33654	12.7348	0.000358911	0.0810064	0.0186798	2.33654	0.0027968	0.957824	1	-1.23057	2.33654	12.6126	0.000383146	0.0352251	8.53571	11.038	4.45686	3.30947	4.07216	2.68051	3.59044	3.4588	3.52084	11.038
ENSMUSG00000024858	Adrbk1	0.0523557	6.48428	0.103623	0.747525	1	-0.0515943	6.48428	0.100735	0.75095	1	0.00076138	6.48428	2.19854e-05	0.996259	1	87.4644	91.266	98.2341	85.7119	94.1987	88.4949	87.0872	77.327	95.1724	98.2341
ENSMUSG00000042249	Adrbk2	0.0586748	4.80288	0.0490072	0.8248	1	0.329243	4.80288	1.55464	0.212451	1	0.387918	4.80288	2.15468	0.142136	0.847909	27.3652	21.535	22.3005	32.2598	25.3793	24.6481	30.2932	38.6174	27.7629	38.6174
ENSMUSG00000039041	Adrm1	-0.0341924	7.20242	0.0287982	0.865246	1	-0.113193	7.20242	0.315641	0.574239	1	-0.147385	7.20242	0.535349	0.464367	1	125.574	175.448	148.627	135.398	161.318	152.915	141.417	129.649	154.383	175.448
ENSMUSG00000022407	Adsl	-0.0221303	5.99172	0.0177573	0.893991	1	0.0130362	5.99172	0.00617683	0.937357	1	-0.00909404	5.99172	0.00301146	0.956237	1	58.8628	65.5516	63.8201	62.3908	61.6472	67.4168	71.1544	58.5594	62.5091	71.1544
ENSMUSG00000015961	Adss	0.208694	7.01031	1.78697	0.181296	1	0.0733037	7.01031	0.221412	0.637966	1	0.281998	7.01031	3.26959	0.0705753	0.726578	116.741	110.221	116.508	129.962	130.665	146.247	129.785	136.359	142.914	146.247
ENSMUSG00000020473	Aebp1	0.086886	4.57612	0.181141	0.670394	1	0.208049	4.57612	1.04871	0.305805	1	0.294935	4.57612	2.10648	0.146676	0.850471	22.1319	18.1803	23.9314	27.2027	23.7456	19.994	28.7695	26.2408	23.5658	28.7695
ENSMUSG00000030232	Aebp2	-0.161455	6.45831	0.649335	0.420351	1	0.185895	6.45831	0.862205	0.353122	1	0.0244392	6.45831	0.0149293	0.902752	1	96.8254	87.6009	83.4208	85.6977	84.65	90.8256	81.9432	86.0071	93.5689	96.8254
ENSMUSG00000030609	Aen	0.00336046	4.58657	0.000193406	0.988904	1	0.242823	4.58657	1.01422	0.313895	1	0.246183	4.58657	1.0455	0.306545	0.952494	21.4178	23.1583	23.23	25.0904	23.8221	18.5247	35.3832	21.077	23.7554	35.3832
ENSMUSG00000054452	Aes	-0.32941	7.67046	2.15837	0.141795	1	-0.221009	7.67046	0.971775	0.324238	1	-0.55042	7.67046	6.00432	0.0142709	0.397615	208.68	308.795	218.144	181.44	212.516	189.443	197.996	131.288	184.524	308.795
ENSMUSG00000029094	Afap1	-0.0609443	5.37211	0.0966211	0.755923	1	0.184116	5.37211	0.885747	0.346633	1	0.123172	5.37211	0.397859	0.528197	1	47.9628	35.0656	38.4179	45.2755	38.5549	33.2013	45.1836	46.664	41.4698	47.9628
ENSMUSG00000029313	Aff1	0.22233	5.50907	0.879618	0.348306	1	0.110113	5.50907	0.217025	0.641316	1	0.332442	5.50907	1.97331	0.160097	0.866311	49.8184	30.8416	39.9665	46.8552	47.7461	45.1167	36.6578	64.0893	47.6614	64.0893
ENSMUSG00000031189	Aff2	0.17694	4.45866	0.0637076	0.800729	1	0.80411	4.45866	1.30367	0.253544	1	0.98105	4.45866	1.92858	0.164914	0.872943	29.2088	3.20725	15.3932	23.0214	19.6924	13.0394	16.5168	58.1603	17.7863	58.1603
ENSMUSG00000037138	Aff3	0.177176	6.96323	0.729671	0.39299	1	0.207851	6.96323	1.00686	0.315656	1	0.385027	6.96323	3.44728	0.063356	0.704098	129.711	97.3942	97.6632	138.765	113.409	118.005	124.797	179.687	122.482	179.687
ENSMUSG00000049470	Aff4	0.160701	8.01308	0.191313	0.661826	1	0.612751	8.01308	2.76415	0.0963977	1	0.773451	8.01308	4.3846	0.036265	0.582714	259.992	167.62	206.467	269.664	236.25	255.131	204.199	439.556	284.845	439.556
ENSMUSG00000031967	Afg3l1	-0.00402153	6.09145	0.000522411	0.981765	1	-0.107707	6.09145	0.374896	0.540348	1	-0.111729	6.09145	0.404428	0.524811	1	64.2795	75.9985	74.6152	68.5186	70.8981	65.8582	67.2154	62.8531	62.6238	75.9985
ENSMUSG00000024527	Afg3l2	0.104605	5.89	0.416534	0.518671	1	-0.0354028	5.89	0.0479061	0.826748	1	0.0692025	5.89	0.183165	0.668667	1	53.4137	55.7313	60.1191	62.996	56.6539	62.8984	65.2071	55.8279	60.0676	65.2071
ENSMUSG00000049659	Aftph	0.240755	4.82956	1.12656	0.28851	1	-0.108747	4.82956	0.231654	0.6303	1	0.132008	4.82956	0.340769	0.559386	1	26.445	21.9679	28.1945	27.1725	30.2866	32.6025	24.2644	31.933	32.1143	32.6025
ENSMUSG00000055013	Agap1	0.101625	6.41059	0.292923	0.588354	1	0.0479375	6.41059	0.0653642	0.79821	1	0.149563	6.41059	0.635866	0.425212	1	86.6502	79.4969	74.8328	102.023	85.3263	83.8214	71.8738	96.0645	84.6263	102.023
ENSMUSG00000023353	Agap3	-0.0246275	6.57771	0.020309	0.886678	1	0.0318951	6.57771	0.0340988	0.853497	1	0.00726769	6.57771	0.0017738	0.966406	1	88.1326	97.719	104.106	94.8713	94.9321	88.4567	107.539	82.987	100.13	107.539
ENSMUSG00000029165	Agbl5	-0.195512	6.03264	1.45304	0.228041	1	0.0260531	6.03264	0.0259188	0.872099	1	-0.169459	6.03264	1.09942	0.294394	0.95224	77.5801	46.8612	72.9796	64.6216	65.1285	53.7335	70.3239	76.0251	60.9263	77.5801
ENSMUSG00000015452	Ager	-0.168857	4.53172	0.593912	0.44091	1	-0.144738	4.53172	0.435456	0.509324	1	-0.313595	4.53172	2.05625	0.151583	0.856933	20.2134	29.1101	26.6443	21.6567	20.0554	26.1817	20.0949	18.9747	24.4858	29.1101
ENSMUSG00000026159	Agfg1	0.0276664	6.83102	0.0197848	0.88814	1	0.207563	6.83102	1.11564	0.290859	1	0.235229	6.83102	1.43338	0.231214	0.91312	120.705	97.9895	99.3588	109.328	105.978	113.828	110.32	148.874	117.255	148.874
ENSMUSG00000029722	Agfg2	-0.242731	3.96594	1.53958	0.214681	1	-0.0302753	3.96594	0.0238537	0.877258	1	-0.273006	3.96594	1.9712	0.16032	0.86643	16.0765	17.3687	19.5714	15.8506	13.2854	15.3974	15.3462	12.1058	14.8835	19.5714
ENSMUSG00000021681	Aggf1	0.176993	5.92178	1.12528	0.288785	1	-0.014881	5.92178	0.00799978	0.928731	1	0.162112	5.92178	0.948464	0.330111	0.975082	47.8105	60.4388	58.6173	58.9317	62.3041	67.8855	63.2382	61.3085	64.2284	67.8855
ENSMUSG00000029916	Agk	0.100265	4.38575	0.203508	0.651904	1	0.247776	4.38575	1.25621	0.262369	1	0.348041	4.38575	2.47272	0.115837	0.809763	19.8785	15.5291	20.4559	23.4567	18.9363	21.7565	25.1915	22.856	19.205	25.1915
ENSMUSG00000033400	Agl	0.031824	5.24125	0.0186562	0.891357	1	0.355601	5.24125	2.3395	0.12613	1	0.387425	5.24125	2.78051	0.0954176	0.76433	40.0811	27.5722	35.8574	35.8564	32.3751	38.4394	35.9919	53.0665	40.0898	53.0665
ENSMUSG00000041530	Ago1	-0.106088	6.3409	0.224765	0.635433	1	0.208184	6.3409	0.866504	0.351925	1	0.102095	6.3409	0.208842	0.647676	1	100.828	61.7914	81.9616	85.233	75.1148	70.8153	83.7832	94.8375	74.1858	100.828
ENSMUSG00000036698	Ago2	-0.0195813	7.28428	0.00560308	0.940331	1	0.32709	7.28428	1.56217	0.211347	1	0.307509	7.28428	1.38163	0.239824	0.924556	189.292	110.983	132.931	164.09	140.293	125.369	147.685	248.027	143.01	248.027
ENSMUSG00000028842	Ago3	0.07399	4.42728	0.0531124	0.817733	1	0.0154652	4.42728	0.00233795	0.961435	1	0.0894552	4.42728	0.0784018	0.779475	1	25.3229	15.0961	20.5944	22.876	17.4757	18.7012	20.4557	33.6008	18.3164	33.6008
ENSMUSG00000042500	Ago4	0.0612268	3.83165	0.0878252	0.76696	1	-0.162834	3.83165	0.624325	0.429445	1	-0.101607	3.83165	0.244623	0.620887	1	15.6859	12.462	14.981	14.8262	14.2087	14.3645	10.5693	15.1578	14.9602	15.6859
ENSMUSG00000034254	Agpat1	-0.224231	6.02261	1.59254	0.206963	1	-0.0560278	6.02261	0.0994168	0.752531	1	-0.280259	6.02261	2.4939	0.114289	0.807562	66.8654	78.0751	69.3188	62.2408	66.9789	59.44	71.7465	51.2238	58.4535	78.0751
ENSMUSG00000001211	Agpat3	-0.143493	5.55923	0.726157	0.394132	1	-0.0813667	5.55923	0.233959	0.628603	1	-0.22486	5.55923	1.79401	0.180438	0.884485	52.0522	50.5369	47.1361	46.9711	46.8807	44.2595	41.6375	50.2256	43.7438	52.0522
ENSMUSG00000023827	Agpat4	-0.0793739	4.78484	0.121437	0.727481	1	-0.177518	4.78484	0.605725	0.436402	1	-0.256892	4.78484	1.27214	0.259366	0.951178	22.4223	31.1955	35.0525	25.3402	30.5846	29.2254	23.8296	21.3479	28.3317	35.0525
ENSMUSG00000031467	Agpat5	-0.0542544	5.0143	0.0499783	0.823101	1	-0.0265562	5.0143	0.0119878	0.912815	1	-0.0808106	5.0143	0.111211	0.73877	1	26.3462	39.9895	30.6169	28.2756	34.4129	33.7871	37.2979	25.3873	34.035	39.9895
ENSMUSG00000042410	Agps	0.148167	6.61828	0.535136	0.464455	1	0.248894	6.61828	1.51332	0.218633	1	0.397061	6.61828	3.84374	0.0499319	0.651415	103.109	83.1642	82.9846	105.961	93.6595	104.29	95.6101	113.872	100.611	113.872
ENSMUSG00000041936	Agrn	-0.119318	8.34672	0.537046	0.463659	1	-0.127507	8.34672	0.613377	0.433519	1	-0.246825	8.34672	2.29747	0.129585	0.834986	425.791	252.306	344.05	358.235	315.083	283.635	313.527	371.626	264.703	425.791
ENSMUSG00000021557	Agtpbp1	-0.730226	3.88941	6.34079	0.0117992	0.711566	0.482414	3.88941	2.81775	0.0932273	1	-0.247812	3.88941	0.74705	0.387412	1	18.7186	12.3356	13.9336	13.9861	12.1843	13.0977	15.8294	18.9633	13.2933	18.9633
ENSMUSG00000068122	Agtr2	-0.647788	3.2851	6.49858	0.0107961	0.675327	0.335991	3.2851	1.74853	0.186062	1	-0.311797	3.2851	1.5661	0.210774	0.88656	14.7149	12.9859	9.15594	7.5479	7.6862	6.79481	10.5397	9.9136	7.46844	14.7149
ENSMUSG00000029007	Agtrap	-0.305871	3.47907	2.11706	0.145666	1	-0.0858504	3.47907	0.165763	0.683905	1	-0.391721	3.47907	3.52698	0.0603776	0.691373	11.9891	11.6992	14.8258	9.5735	10.7667	10.8059	9.73838	9.88718	10.2139	14.8258
ENSMUSG00000026491	Ahctf1	0.345333	7.15443	4.26562	0.0388912	1	0.049827	7.15443	0.0893637	0.764988	1	0.39516	7.15443	5.59723	0.0179889	0.439358	137.934	96.2558	121.023	142.678	131.472	152.54	129.716	217.295	152.1	217.295
ENSMUSG00000027597	Ahcy	0.17498	6.86966	0.255952	0.612915	1	-0.544807	6.86966	2.46666	0.116285	1	-0.369827	6.86966	1.14011	0.285628	0.95224	106.32	139.614	116.14	127.907	149.512	132.484	139.283	36.175	104.63	149.512
ENSMUSG00000027893	Ahcyl1	0.0706412	7.41841	0.100657	0.751042	1	0.277512	7.41841	1.55337	0.212638	1	0.348153	7.41841	2.44335	0.118024	0.81496	180.821	138.354	162.288	179.988	159.68	167.189	178.769	199.465	172.094	199.465
ENSMUSG00000029772	Ahcyl2	-0.0533993	5.62511	0.0529361	0.818031	1	0.339478	5.62511	2.14155	0.143357	1	0.286079	5.62511	1.52663	0.216618	0.895223	57.7079	45.1802	49.51	45.694	45.4051	44.0725	41.8693	60.957	52.7594	60.957
ENSMUSG00000037692	Ahdc1	-0.26761	5.54021	1.77844	0.182341	1	-0.211607	5.54021	1.11224	0.291596	1	-0.479217	5.54021	5.71141	0.016855	0.427872	58.223	35.2829	60.1348	53.3139	41.308	38.7367	46.5008	45.1404	39.272	60.1348
ENSMUSG00000019986	Ahi1	-0.0239836	5.01746	0.0132641	0.90831	1	-0.170304	5.01746	0.669899	0.413087	1	-0.194288	5.01746	0.871335	0.350586	0.999857	32.8861	29.4889	33.3295	34.9526	33.8498	32.7895	28.8973	32.9073	31.5275	34.9526
ENSMUSG00000069833	Ahnak	0.373009	7.79276	1.92833	0.164941	1	-0.24315	7.79276	0.821218	0.364824	1	0.12986	7.79276	0.234341	0.628324	1	259.371	164.705	162.675	308.361	241.988	216.186	132.151	291.904	217.332	308.361
ENSMUSG00000021037	Ahsa1	-0.188135	6.89475	0.643795	0.42234	1	-0.124327	6.89475	0.281053	0.596012	1	-0.312462	6.89475	1.77457	0.182817	0.884485	105.885	160.971	131.138	108.516	128.171	112.27	138.695	77.9935	106.639	160.971
ENSMUSG00000020288	Ahsa2	-0.0555948	6.84253	0.120859	0.728104	1	0.00995848	6.84253	0.00388058	0.950328	1	-0.0456363	6.84253	0.0816262	0.775106	1	93.6663	156.476	112.463	109.982	117.362	116.865	128.721	75.9394	120.76	156.476
ENSMUSG00000050812	AI314180	0.172912	7.26556	0.592928	0.441289	1	0.0250431	7.26556	0.0124644	0.911106	1	0.197956	7.26556	0.778287	0.377665	1	147.437	120.234	148.307	148.132	149.808	162.014	142.827	199.201	165.829	199.201
ENSMUSG00000010290	AI597479	0.18188	5.06106	1.16122	0.281213	1	0.0354327	5.06106	0.0445628	0.83281	1	0.217312	5.06106	1.67255	0.195917	0.884485	32.9384	30.5169	27.4678	35.5332	32.9845	35.7817	35.0358	35.8789	33.4479	35.8789
ENSMUSG00000074873	AI606181	0.231117	3.90738	0.619274	0.431317	1	-0.0512796	3.90738	0.0307166	0.860874	1	0.179838	3.90738	0.376943	0.539244	1	9.58304	16.4488	14.588	14.9797	15.2706	17.7038	10.2561	13.9083	21.4984	21.4984
ENSMUSG00000047423	AI837181	0.0492448	5.32445	0.0661519	0.797024	1	-0.347348	5.32445	3.27766	0.070229	1	-0.298103	5.32445	2.41932	0.119847	0.816921	36.1851	46.1541	43.0184	42.2102	45.0991	42.0777	36.5993	29.5216	39.0493	46.1541
ENSMUSG00000024970	AI846148	-0.0118643	6.09452	0.00438331	0.947213	1	-0.0953765	6.09452	0.283433	0.59446	1	-0.107241	6.09452	0.358933	0.5491	1	59.3834	78.5649	70.8253	68.2795	72.179	67.262	68.3921	57.1676	72.1772	78.5649
ENSMUSG00000042901	Aida	-0.177749	6.0929	1.16453	0.280529	1	-0.0500102	6.0929	0.0922194	0.761374	1	-0.227759	6.0929	1.91678	0.166212	0.873412	70.7049	77.5078	70.7285	68.0865	69.6078	68.5453	72.749	53.6726	61.9735	77.5078
ENSMUSG00000001864	Aif1l	-0.171145	6.64424	0.992301	0.319181	1	0.0207712	6.64424	0.0146216	0.903754	1	-0.150373	6.64424	0.76862	0.380644	1	100.963	113.032	115.539	88.891	96.9174	93.257	117.732	75.0706	98.1032	117.732
ENSMUSG00000036932	Aifm1	-0.221207	5.69604	0.796709	0.372079	1	-0.200737	5.69604	0.655549	0.418136	1	-0.421944	5.69604	2.89361	0.0889317	0.749762	51.0572	60.9257	55.423	53.475	52.4799	49.6829	58.1999	37.9996	46.6244	60.9257
ENSMUSG00000020085	Aifm2	-0.126696	3.33879	0.272928	0.601374	1	-0.0955953	3.33879	0.155222	0.693594	1	-0.222292	3.33879	0.857575	0.354418	1	11.2064	13.8409	9.54948	8.5392	8.55224	10.1705	8.53679	10.3106	9.46684	13.8409
ENSMUSG00000019866	Aim1	0.620413	3.67861	5.64361	0.0175191	0.857632	0.771655	3.67861	9.14771	0.00249029	0.479775	1.39207	3.67861	28.6517	8.66372e-08	3.14079e-05	9.68778	5.62723	6.5884	11.8444	9.87498	11.9688	16.5045	24.1872	17.6575	24.1872
ENSMUSG00000028029	Aimp1	0.00517495	6.12546	0.000706141	0.9788	1	0.000674212	6.12546	1.19994e-05	0.997236	1	0.00584917	6.12546	0.000904568	0.976006	1	56.0352	81.703	70.4863	61.2539	69.6849	78.8569	77.7736	57.9713	73.8309	81.703
ENSMUSG00000029610	Aimp2	-0.25303	4.5695	1.14975	0.283602	1	0.0373979	4.5695	0.0250897	0.874144	1	-0.215632	4.5695	0.840126	0.359361	1	23.4986	32.9469	22.9239	21.4522	21.4546	23.2991	27.8687	15.8785	23.7168	32.9469
ENSMUSG00000024847	Aip	-0.191081	4.45104	0.72503	0.394499	1	-0.222073	4.45104	0.973147	0.323897	1	-0.413154	4.45104	3.38799	0.065673	0.712182	20.6062	30.8686	23.7376	20.6116	23.2113	20.8518	21.0794	14.4441	20.7516	30.8686
ENSMUSG00000097319	Aip	-0.191081	4.45104	0.72503	0.394499	1	-0.222073	4.45104	0.973147	0.323897	1	-0.413154	4.45104	3.38799	0.065673	0.712182	20.6062	30.8686	23.7376	20.6116	23.2113	20.8518	21.0794	14.4441	20.7516	30.8686
ENSMUSG00000022178	Ajuba	-0.0750692	6.3619	0.19978	0.654899	1	-0.0306022	6.3619	0.0332443	0.855324	1	-0.105671	6.3619	0.397373	0.528449	1	92.6146	77.0401	85.1705	80.0838	74.2405	86.4352	71.0531	84.7254	87.9766	92.6146
ENSMUSG00000091931	AK010878	0.139775	4.26554	0.544863	0.460424	1	-0.0161309	4.26554	0.00733268	0.93176	1	0.123644	4.26554	0.43048	0.511754	1	15.151	20.4086	18.6193	18.5287	19.9637	21.9765	20.1454	17.3024	20.2303	21.9765
ENSMUSG00000026817	Ak1	-0.340217	4.68121	1.7952	0.180294	1	-0.23017	4.68121	0.816043	0.36634	1	-0.570386	4.68121	5.01904	0.02507	0.506139	27.1258	34.3045	31.1011	27.637	23.9748	24.2492	24.3224	14.298	23.2589	34.3045
ENSMUSG00000028792	Ak2	-0.111042	6.92442	0.272291	0.601799	1	-0.109304	6.92442	0.263712	0.607581	1	-0.220345	6.92442	1.07221	0.300446	0.95224	104.785	149.446	139.18	107.238	131.938	122.369	131.804	83.7419	122.002	149.446
ENSMUSG00000024782	Ak3	-0.220447	5.69742	1.6849	0.194274	1	0.0768501	5.69742	0.205066	0.650662	1	-0.143597	5.69742	0.719645	0.39626	1	59.2785	57.4627	51.2539	50.9774	46.4735	52.1764	52.2351	52.3448	43.9571	59.2785
ENSMUSG00000028527	Ak4	-0.045567	3.72346	0.0275387	0.868198	1	-0.0556164	3.72346	0.0409666	0.839602	1	-0.101183	3.72346	0.13684	0.711442	1	13.72	14.7174	13.855	13.4701	13.8962	10.4727	17.3731	9.30465	11.3627	17.3731
ENSMUSG00000078941	Ak6	0.192637	7.09654	0.960726	0.327004	1	-0.134877	7.09654	0.471569	0.492266	1	0.0577607	7.09654	0.0864858	0.768693	1	106.164	163.143	118.718	131.59	153.301	159.565	137.95	115.017	145.55	163.143
ENSMUSG00000018428	Akap1	-0.133729	4.5723	0.280716	0.596232	1	0.246747	4.5723	0.958554	0.327551	1	0.113018	4.5723	0.202226	0.65293	1	28.3825	21.7514	22.4296	25.6048	20.9716	19.2623	32.0823	22.4822	20.3248	32.0823
ENSMUSG00000047804	Akap10	0.279348	4.70736	1.68774	0.193899	1	0.169785	4.70736	0.632611	0.426399	1	0.449133	4.70736	4.39956	0.0359482	0.580706	26.2429	16.389	22.2613	23.4367	25.9813	29.6248	21.3535	40.7139	27.9478	40.7139
ENSMUSG00000022016	Akap11	0.0439688	6.8371	0.0318306	0.8584	1	0.244078	6.8371	0.981581	0.321809	1	0.288047	6.8371	1.36693	0.242341	0.92933	131.996	82.7778	101.781	126.782	103.256	100.543	102.702	166.966	111.054	166.966
ENSMUSG00000038587	Akap12	-0.575827	5.52263	7.14907	0.00750028	0.557748	-0.182002	5.52263	0.714402	0.397986	1	-0.757829	5.52263	12.3661	0.000437188	0.0386348	71.7419	45.8836	63.704	45.81	39.8562	36.6544	29.071	42.5286	37.5556	71.7419
ENSMUSG00000066406	Akap13	1.18376	4.60577	1.0901	0.296449	1	0.0328507	4.60577	0.000863508	0.976557	1	1.21661	4.60577	1.15	0.283549	0.95224	13.7364	24.9454	0.129201	15.7852	29.5513	43.268	18.1751	26.3996	46.4091	46.4091
ENSMUSG00000059708	Akap17b	0.242213	3.4875	0.980606	0.322049	1	0.320005	3.4875	1.75838	0.184826	1	0.562219	3.4875	5.38453	0.020316	0.467621	9.68777	7.73745	10.0279	9.28973	11.5547	12.2181	9.61314	15.4915	14.2434	15.4915
ENSMUSG00000038729	Akap2	0.277876	6.3818	2.05359	0.151848	1	0.156395	6.3818	0.654725	0.418428	1	0.434271	6.3818	5.02415	0.0249961	0.506139	71.7994	58.4805	75.3041	93.4494	78.1695	89.2029	75.0533	117.883	90.0917	117.883
ENSMUSG00000039166	Akap7	-0.182087	3.61997	0.838016	0.359965	1	-0.042621	3.61997	0.0460187	0.830142	1	-0.224708	3.61997	1.29788	0.2546	0.945042	13.0705	14.0206	12.6495	10.6901	12.9904	11.9895	11.8079	10.6795	11.9415	14.0206
ENSMUSG00000024045	Akap8	-0.00457768	7.80695	0.000860331	0.9766	1	0.0585661	7.80695	0.140954	0.707335	1	0.0539884	7.80695	0.119865	0.729181	1	219.472	204.347	237.971	221.317	221.234	222.026	231.307	225.617	231.268	237.971
ENSMUSG00000002625	Akap8l	-0.0827853	6.23278	0.21116	0.645859	1	-0.141465	6.23278	0.616053	0.432518	1	-0.22425	6.23278	1.551	0.212989	0.889805	70.6422	81.5408	87.7323	73.3888	71.67	81.475	78.1211	59.4816	72.0705	87.7323
ENSMUSG00000040407	Akap9	0.186585	6.64795	1.41116	0.234864	1	0.123332	6.64795	0.619328	0.431297	1	0.309916	6.64795	3.90919	0.0480227	0.643175	110.32	72.0424	91.2776	98.2626	95.403	83.437	89.3052	164.496	96.7437	164.496
ENSMUSG00000031023	Akip1	-0.346936	3.08849	1.69754	0.19261	1	0.00666309	3.08849	0.000621205	0.980116	1	-0.340273	3.08849	1.65193	0.198697	0.884485	7.54075	13.04	8.71995	7.89628	7.99162	7.54281	8.28118	5.91894	8.90879	13.04
ENSMUSG00000023075	Akirin1	0.158042	6.05369	0.822039	0.364585	1	-0.0426394	6.05369	0.0600258	0.806455	1	0.115403	6.05369	0.439531	0.507349	1	59.3836	72.1795	58.8597	65.2022	75.2329	70.7529	64.8015	57.362	73.2976	75.2329
ENSMUSG00000028291	Akirin2	0.0890787	6.29395	0.285667	0.593011	1	-0.0443033	6.29395	0.0708253	0.790139	1	0.0447754	6.29395	0.0723944	0.787882	1	70.9043	86.4644	71.2129	75.7115	80.0179	87.0227	77.3101	71.3925	85.3538	87.0227
ENSMUSG00000039158	Akna	0.020812	4.7813	0.00863262	0.925974	1	0.0216322	4.7813	0.00937135	0.922881	1	0.0424442	4.7813	0.0361622	0.849181	1	31.839	19.1005	29.3575	28.8295	29.3707	23.1851	29.2448	31.3155	24.2726	31.839
ENSMUSG00000028692	Akr1a1	-0.0763143	8.63496	0.135045	0.713257	1	-0.130459	8.63496	0.394527	0.529929	1	-0.206773	8.63496	0.990905	0.319521	0.963492	346.132	491.072	425.53	364.393	427.295	409.69	400.446	289.715	422.881	491.072
ENSMUSG00000001642	Akr1b3	-0.534589	6.49191	3.45281	0.0631443	1	0.0199847	6.49191	0.00484939	0.944482	1	-0.514604	6.49191	3.20468	0.073428	0.729979	101.734	125.755	90.847	80.7572	84.8395	70.0661	110.707	59.6596	84.9748	125.755
ENSMUSG00000045410	Akr1e1	-0.272043	4.02865	1.76324	0.184221	1	-0.0325894	4.02865	0.0252302	0.873795	1	-0.304632	4.02865	2.23129	0.135241	0.83904	14.9803	20.4645	19.0433	16.115	14.7213	15.989	17.4331	12.0392	15.383	20.4645
ENSMUSG00000028743	Akr7a5	-0.251465	5.88051	0.694272	0.404715	1	0.163325	5.88051	0.293104	0.588238	1	-0.08814	5.88051	0.0855545	0.769907	1	43.0451	82.8937	62.4443	50.7452	61.6423	45.444	79.3372	39.8492	64.1217	82.8937
ENSMUSG00000001729	Akt1	-0.0522898	8.03704	0.114728	0.734824	1	0.0535379	8.03704	0.120358	0.728646	1	0.00124807	8.03704	6.54664e-05	0.993544	1	248.95	267.727	284.464	251.171	268.508	251.157	264.013	246.062	281.027	284.464
ENSMUSG00000011096	Akt1s1	-0.150763	6.28234	0.845177	0.35792	1	-0.125036	6.28234	0.581078	0.44589	1	-0.2758	6.28234	2.83345	0.0923199	0.757118	70.1709	98.747	85.2134	73.3308	82.6649	74.1816	72.2721	64.0852	79.0587	98.747
ENSMUSG00000004056	Akt2	0.110659	6.79631	0.424363	0.514768	1	-0.0298395	6.79631	0.0309379	0.860379	1	0.0808193	6.79631	0.227027	0.633737	1	106.921	102.913	110.259	104.909	116.769	119.75	99.3743	121.618	116.881	121.618
ENSMUSG00000019699	Akt3	0.161878	5.55934	0.414481	0.519704	1	0.193929	5.55934	0.597576	0.439504	1	0.355806	5.55934	2.00743	0.15653	0.861102	50.5454	31.4937	43.2857	52.551	45.9689	44.6959	44.1313	63.0283	47.638	63.0283
ENSMUSG00000031667	Aktip	-0.125228	4.20614	0.438504	0.507845	1	0.245163	4.20614	1.69449	0.19301	1	0.119934	4.20614	0.409865	0.522038	1	17.4978	20.0076	18.7195	18.2025	16.6328	17.5474	22.2589	16.4812	17.9815	22.2589
ENSMUSG00000028393	Alad	-0.357867	5.62827	2.13037	0.144406	1	-0.0786096	5.62827	0.102752	0.748551	1	-0.436477	5.62827	3.17079	0.0749662	0.73258	45.2445	66.8777	63.9464	43.8939	47.797	44.3219	55.0728	30.8613	46.4644	66.8777
ENSMUSG00000032786	Alas1	0.164641	4.54279	0.832611	0.361519	1	-0.0916407	4.54279	0.25909	0.610746	1	0.0730006	4.54279	0.16525	0.684369	1	23.5649	23.6452	23.9314	23.1662	25.0438	22.3168	21.311	23.1398	22.7787	25.0438
ENSMUSG00000022636	Alcam	-0.098929	5.43176	0.133199	0.715138	1	0.560663	5.43176	4.27056	0.0387782	1	0.461734	5.43176	2.91174	0.0879369	0.747389	43.6251	38.9646	44.8797	35.4758	31.4606	44.9452	54.0413	50.3511	43.7971	54.0413
ENSMUSG00000007833	Aldh16a1	-0.121736	5.75644	0.247493	0.618846	1	-0.282983	5.75644	1.3351	0.2479	1	-0.404719	5.75644	2.72932	0.0985211	0.771967	50.435	61.3779	61.2671	54.4585	55.5174	55.5566	47.921	46.7715	52.4175	61.3779
ENSMUSG00000025007	Aldh18a1	0.224485	6.84166	1.50071	0.220562	1	0.136649	6.84166	0.558059	0.455043	1	0.361134	6.84166	3.88927	0.0485957	0.644347	103.581	95.6089	112.39	117.631	121.655	109.09	116.921	126.368	128.084	128.084
ENSMUSG00000013584	Aldh1a2	-0.73574	8.27115	17.0639	3.61425e-05	0.0151971	-0.159764	8.27115	0.81138	0.367713	1	-0.895505	8.27115	25.1672	5.2568e-07	0.000153855	483.027	462.948	346.957	259.648	264.334	259.511	218.148	232.227	252.807	483.027
ENSMUSG00000029455	Aldh2	0.127512	7.75019	0.448299	0.503144	1	-0.231113	7.75019	1.47216	0.225005	1	-0.103601	7.75019	0.296093	0.586342	1	188.624	213.51	224.926	226.843	227.888	222.918	233.263	176.569	222.4	233.263
ENSMUSG00000010025	Aldh3a2	0.00330451	4.3852	0.000244133	0.987534	1	-0.0477278	4.3852	0.0512066	0.820977	1	-0.0444233	4.3852	0.0445413	0.83285	1	22.0986	18.2344	22.7203	21.7728	18.7319	23.1272	18.8209	23.1886	18.4577	23.1886
ENSMUSG00000028737	Aldh4a1	-0.201361	3.97511	0.867304	0.351703	1	0.256742	3.97511	1.42021	0.233369	1	0.0553806	3.97511	0.0670061	0.795747	1	13.6475	18.1803	16.1319	14.6894	14.0489	12.8415	20.5582	15.3539	15.2325	20.5582
ENSMUSG00000035936	Aldh5a1	-0.00324715	4.26213	0.000296082	0.986271	1	0.0237029	4.26213	0.0159075	0.899633	1	0.0204557	4.26213	0.0119108	0.913094	1	18.433	18.8837	19.5714	18.9859	19.8009	18.3272	20.8477	20.5579	16.3772	20.8477
ENSMUSG00000021238	Aldh6a1	0.200101	4.49464	0.928805	0.335174	1	-0.132209	4.49464	0.408476	0.522744	1	0.0678919	4.49464	0.107565	0.742933	1	23.7743	18.2885	20.9763	26.8204	20.3608	26.3687	22.643	23.7229	19.0979	26.8204
ENSMUSG00000053644	Aldh7a1	-0.187995	6.2891	0.987039	0.320467	1	0.00109768	6.2891	3.36443e-05	0.995372	1	-0.186897	6.2891	0.977911	0.322715	0.966353	71.3041	94.2173	90.0622	75.3797	75.0623	73.8698	86.4281	61.2498	75.4785	94.2173
ENSMUSG00000026687	Aldh9a1	0.0848323	5.3916	0.262785	0.608213	1	-0.0259666	5.3916	0.0247682	0.874946	1	0.0588658	5.3916	0.127404	0.721139	1	39.7461	37.8756	42.437	42.036	45.5063	41.5167	44.3593	40.6531	42.8369	45.5063
ENSMUSG00000030695	Aldoa	0.0405422	8.49302	0.0322637	0.85745	1	-0.149722	8.49302	0.439844	0.507198	1	-0.10918	8.49302	0.23397	0.628595	1	294.561	408.462	385.373	340.643	426.049	352.954	418.75	252.492	362.646	426.049
ENSMUSG00000039427	Alg1	0.26208	3.73728	1.5711	0.210047	1	-0.348719	3.73728	2.78558	0.0951163	1	-0.0866385	3.73728	0.172379	0.678006	1	11.9999	15.1961	12.0665	14.7712	15.7906	12.8257	13.2825	10.6303	12.7201	15.7906
ENSMUSG00000075470	Alg10b	0.0352272	5.83247	0.00415391	0.948611	1	0.518924	5.83247	0.897664	0.343409	1	0.554152	5.83247	1.0231	0.311785	0.954365	84.9382	14.5551	46.4579	62.7057	46.5753	42.2647	51.3665	113.069	49.4518	113.069
ENSMUSG00000063362	Alg11	0.207087	5.27829	1.14091	0.285459	1	0.0285965	5.27829	0.0219458	0.882231	1	0.235684	5.27829	1.48639	0.222777	0.903282	35.0982	33.996	34.9537	43.4342	37.3614	43.115	33.3999	46.2104	40.7633	46.2104
ENSMUSG00000035845	Alg12	-0.00147783	3.38869	4.51775e-05	0.994637	1	-0.042736	3.38869	0.0382572	0.844927	1	-0.0442139	3.38869	0.0412551	0.839046	1	11.1844	10.6052	9.26036	9.84865	12.0667	8.83204	11.6789	10.4626	9.44225	12.0667
ENSMUSG00000041718	Alg13	-0.159441	5.20856	0.569135	0.450603	1	0.228311	5.20856	1.17098	0.2792	1	0.0688702	5.20856	0.107101	0.743469	1	45.8205	36.6852	32.07	36.1719	32.8318	35.657	35.9044	44.4045	32.2743	45.8205
ENSMUSG00000039887	Alg14	-0.154747	3.37619	0.352021	0.552971	1	-0.0269226	3.37619	0.010585	0.918055	1	-0.18167	3.37619	0.487965	0.484836	1	10.4209	12.9859	11.5781	9.4639	9.36596	10.909	12.1612	7.13681	8.74872	12.9859
ENSMUSG00000039740	Alg2	0.054743	6.47746	0.13123	0.717161	1	0.0239564	6.47746	0.025214	0.873835	1	0.0786994	6.47746	0.27238	0.60174	1	88.2371	86.3024	82.6456	90.749	89.842	87.9582	93.1779	89.3198	92.8757	93.1779
ENSMUSG00000033809	Alg3	-0.494249	3.44174	2.52694	0.111917	1	0.168015	3.44174	0.292005	0.588939	1	-0.326233	3.44174	1.11647	0.290679	0.95224	12.0966	14.6092	11.3359	9.17359	10.6385	7.3558	16.0412	7.50217	8.32198	16.0412
ENSMUSG00000036632	Alg5	0.0904557	4.62815	0.220624	0.638565	1	-0.050253	4.62815	0.0684167	0.793656	1	0.0402027	4.62815	0.0438698	0.834096	1	21.2608	26.0801	24.3674	24.1533	25.5019	26.1817	26.9862	22.332	24.9126	26.9862
ENSMUSG00000073792	Alg6	-0.349989	3.9888	2.17852	0.139949	1	0.327636	3.9888	1.91869	0.166001	1	-0.0223533	3.9888	0.00906289	0.924157	1	20.5441	13.9724	16.4235	15.5219	12.08	14.3288	17.7886	18.0471	13.233	20.5441
ENSMUSG00000035704	Alg8	-0.425596	3.88166	1.99791	0.157516	1	0.115768	3.88166	0.147865	0.700584	1	-0.309828	3.88166	1.06685	0.301658	0.95224	14.296	20.0235	16.0835	12.9494	13.5399	13.2785	17.3731	13.0541	11.2514	20.0235
ENSMUSG00000032059	Alg9	0.0540264	4.51577	0.0697026	0.79177	1	0.177706	4.51577	0.756394	0.38446	1	0.231732	4.51577	1.28943	0.256153	0.946639	22.3662	22.2508	23.048	21.3088	24.7545	22.8636	26.3376	20.8578	21.2879	26.3376
ENSMUSG00000079036	Alkbh1	0.0759211	6.60129	0.174514	0.676131	1	0.0541766	6.60129	0.0890934	0.765333	1	0.130098	6.60129	0.513749	0.473521	1	100.963	88.5351	88.9463	98.9178	97.0929	105.865	86.8383	103.675	102.113	105.865
ENSMUSG00000040174	Alkbh3	0.0931823	4.52556	0.183674	0.668235	1	0.105563	4.52556	0.237989	0.625662	1	0.198746	4.52556	0.844594	0.358086	1	18.7995	23.9157	20.8794	20.7277	22.0915	24.374	21.948	27.4512	26.1395	27.4512
ENSMUSG00000039754	Alkbh4	0.286036	4.21566	1.46305	0.226445	1	-0.17894	4.21566	0.57722	0.447404	1	0.107096	4.21566	0.206289	0.649692	1	13.7724	19.046	18.6994	18.3472	21.1243	21.9428	13.551	17.6594	22.2453	22.2453
ENSMUSG00000042650	Alkbh5	-0.0256846	7.29667	0.0228363	0.879884	1	-0.0117204	7.29667	0.00476042	0.944993	1	-0.0374049	7.29667	0.0485172	0.825664	1	154.797	153.756	160.121	154.599	167.856	154.72	128.408	163.806	176.035	176.035
ENSMUSG00000042831	Alkbh6	-0.170016	4.75189	0.623809	0.429635	1	-0.154913	4.75189	0.516405	0.472379	1	-0.324929	4.75189	2.28298	0.1308	0.835472	23.1982	36.3606	30.326	25.8951	29.0142	24.5824	28.0865	20.3874	23.899	36.3606
ENSMUSG00000002661	Alkbh7	-0.324332	2.94269	1.27387	0.259042	1	-0.325656	2.94269	1.26219	0.261238	1	-0.649988	2.94269	5.1014	0.0239065	0.500322	6.75526	12.012	9.39813	6.15444	7.32986	8.4779	6.60179	4.79848	6.98831	12.012
ENSMUSG00000025899	Alkbh8	0.258949	5.17819	1.27064	0.259647	1	0.226875	5.17819	0.984537	0.321081	1	0.485825	5.17819	4.49031	0.0340875	0.568379	35.2616	23.2749	31.5797	33.7789	35.6324	41.3665	34.221	49.402	40.2974	49.402
ENSMUSG00000063810	Alms1	0.158302	5.55174	0.299271	0.58434	1	0.196887	5.55174	0.464721	0.495426	1	0.355189	5.55174	1.50915	0.219268	0.898265	49.0016	27.4453	45.1072	54.6096	43.5836	44.393	39.0547	75.4663	42.2833	75.4663
ENSMUSG00000026024	Als2	0.151506	4.81762	0.442647	0.505848	1	-0.00513895	4.81762	0.00051305	0.981929	1	0.146367	4.81762	0.416102	0.518888	1	27.1227	22.1438	28.6401	28.5376	29.3283	28.9849	21.7374	37.1192	29.1226	37.1192
ENSMUSG00000025134	Alyref	-0.175574	7.18702	0.392511	0.530982	1	-0.160896	7.18702	0.329559	0.565919	1	-0.33647	7.18702	1.43951	0.230218	0.911704	136.153	185.861	140.535	133.54	151.943	143.251	158.268	109.098	152.089	185.861
ENSMUSG00000040506	Ambra1	0.121291	6.20233	0.547393	0.459385	1	0.0686377	6.20233	0.176211	0.67465	1	0.189929	6.20233	1.34925	0.24541	0.933656	70.2233	62.7112	71.6488	74.0856	74.3678	70.8776	68.2184	88.2482	81.3527	88.2482
ENSMUSG00000075232	Amd1	0.0343231	7.15107	0.0347062	0.852213	1	0.0582616	7.15107	0.100105	0.751704	1	0.0925847	7.15107	0.252893	0.615045	1	118.667	167.687	128.644	142.111	150.059	136.253	153.472	121.199	160.318	167.687
ENSMUSG00000063953	Amd2	0.0135866	3.22539	0.00297111	0.956531	1	0.221535	3.22539	0.80412	0.369864	1	0.235122	3.22539	0.910869	0.339884	0.986064	8.32033	8.20754	9.6613	10.4296	8.48011	7.83032	7.75049	11.2054	11.287	11.287
ENSMUSG00000036820	Amdhd2	-0.17066	3.26445	0.220909	0.638348	1	-0.0661908	3.26445	0.0330729	0.855693	1	-0.23685	3.26445	0.425198	0.514355	1	8.18558	12.3383	10.5899	8.91076	10.5629	8.75917	11.581	5.99683	8.89305	12.3383
ENSMUSG00000050332	Amer1	0.0572834	5.043	0.0489632	0.824877	1	0.266602	5.043	1.06637	0.301768	1	0.323885	5.043	1.57433	0.209579	0.885588	36.4462	26.893	26.2326	32.7472	29.9821	31.3846	27.2002	52.9308	31.6842	52.9308
ENSMUSG00000031751	Amfr	0.195157	6.68347	1.30787	0.252781	1	-0.0941005	6.68347	0.305123	0.580688	1	0.101056	6.68347	0.351566	0.553228	1	93.0027	93.228	95.677	104.045	112.035	117.319	87.5606	105.883	115.441	117.319
ENSMUSG00000050947	Amigo1	-0.527151	3.01816	4.91034	0.0266963	0.992618	-0.258598	3.01816	1.16356	0.280729	1	-0.785749	3.01816	11.0437	0.000889881	0.066511	10.3685	9.25247	10.9968	7.72209	7.63529	6.1714	8.16537	6.04072	5.76137	10.9968
ENSMUSG00000048218	Amigo2	-0.159029	3.68175	0.411446	0.521236	1	-0.34078	3.68175	1.86603	0.171931	1	-0.499809	3.68175	4.0421	0.0443787	0.628028	11.5206	17.5851	14.8723	14.5733	13.3872	11.4077	11.6979	8.08677	11.6828	17.5851
ENSMUSG00000042225	Ammecr1	0.0534229	5.21402	0.0825676	0.773848	1	0.166279	5.21402	0.805543	0.369441	1	0.219702	5.21402	1.40778	0.235425	0.91947	39.2542	28.7488	35.9994	37.1953	37.6594	35.0823	38.7	40.9919	39.496	40.9919
ENSMUSG00000041915	Ammecr1l	0.103925	6.42923	0.274129	0.600576	1	0.152616	6.42923	0.593073	0.441233	1	0.25654	6.42923	1.67491	0.195602	0.884485	89.7559	67.7433	78.8186	84.5365	82.3085	89.6412	72.6196	110.292	98.8502	110.292
ENSMUSG00000068250	Amn1	-0.263537	3.76034	1.59939	0.205989	1	0.0508556	3.76034	0.0600777	0.806373	1	-0.212681	3.76034	1.06189	0.302784	0.95224	13.5682	14.8367	12.457	13.601	11.5765	12.8406	13.55	17.3777	11.1377	17.3777
ENSMUSG00000041688	Amot	-0.159222	7.26465	0.491768	0.48314	1	0.0606532	7.26465	0.0714306	0.789265	1	-0.098569	7.26465	0.188792	0.663924	1	185.175	132.231	168.466	159.103	131.734	158.688	124.573	184.033	138.958	185.175
ENSMUSG00000013076	Amotl1	0.0135067	7.28227	0.00296107	0.956604	1	0.274029	7.28227	1.21869	0.269618	1	0.287536	7.28227	1.34216	0.246654	0.935738	177.297	101.222	154.554	155.21	146.142	133.83	147.533	234.637	149.344	234.637
ENSMUSG00000032531	Amotl2	-0.115342	8.7817	0.409985	0.521977	1	0.0180192	8.7817	0.0100117	0.920298	1	-0.0973228	8.7817	0.292119	0.588866	1	484.666	453.651	418.712	447.018	425.856	414.235	342.648	499.236	473.936	499.236
ENSMUSG00000027889	Ampd2	-0.113389	5.60568	0.397272	0.528501	1	-0.131792	5.60568	0.536555	0.463864	1	-0.245182	5.60568	1.86466	0.172088	0.879637	58.2314	50.0499	51.6899	49.0613	48.0005	43.1375	53.8566	44.5016	38.8892	58.2314
ENSMUSG00000032607	Amt	-0.0341814	3.89433	0.022591	0.880525	1	-0.335726	3.89433	2.1636	0.141313	1	-0.369907	3.89433	2.65156	0.103448	0.782176	13.4892	16.8273	19.2354	16.2396	14.7278	13.574	15.28	11.2299	12.4738	19.2354
ENSMUSG00000020610	Amz2	0.0272901	5.94681	0.0276295	0.867983	1	-0.0638181	5.94681	0.151337	0.69726	1	-0.036528	5.94681	0.0496875	0.823608	1	55.8489	65.6964	68.0438	61.8898	65.0252	61.3449	64.8174	54.7532	56.9281	68.0438
ENSMUSG00000014355	Anapc1	0.229709	7.78547	1.07771	0.299211	1	0.0758512	7.78547	0.11773	0.73151	1	0.305561	7.78547	1.90783	0.167204	0.874529	253.761	168.62	203.334	235.531	199.835	210.021	208.379	300.579	204.52	300.579
ENSMUSG00000036977	Anapc10	0.153457	3.98494	0.635432	0.42537	1	0.0607449	3.98494	0.101247	0.750338	1	0.214202	3.98494	1.25668	0.26228	0.95224	13.9818	16.6112	12.8377	15.1539	15.9323	17.8285	17.6627	16.1979	15.4703	17.8285
ENSMUSG00000025135	Anapc11	-0.43473	5.32704	2.37981	0.122913	1	-0.0775237	5.32704	0.0757496	0.783142	1	-0.512254	5.32704	3.305	0.0690695	0.721284	35.4248	63.7956	44.5122	33.292	42.1045	34.2356	46.3533	26.7624	34.0974	63.7956
ENSMUSG00000035048	Anapc13	-0.355297	4.46598	1.19441	0.274442	1	-0.2427	4.46598	0.555242	0.456184	1	-0.597996	4.46598	3.36962	0.066409	0.715254	17.8368	36.2331	26.092	18.5628	23.4633	20.4119	23.4922	11.6956	20.4886	36.2331
ENSMUSG00000030649	Anapc15	-0.109182	5.37266	0.20607	0.649866	1	-0.200609	5.37266	0.695424	0.404325	1	-0.309792	5.37266	1.65865	0.197786	0.884485	30.685	49.2785	47.0485	40.8279	46.2507	40.9087	42.2186	33.3078	41.5964	49.2785
ENSMUSG00000020107	Anapc16	-0.0153678	5.63441	0.00782943	0.929492	1	-0.035232	5.63441	0.0412113	0.839131	1	-0.0505997	5.63441	0.0852113	0.770356	1	44.0669	58.2858	48.9254	46.7033	53.3058	50.5951	50.6331	43.4426	50.318	58.2858
ENSMUSG00000026965	Anapc2	-0.106599	7.1922	0.467764	0.494018	1	-0.0454135	7.1922	0.0849528	0.770694	1	-0.152013	7.1922	0.952871	0.32899	0.97382	145.526	156.264	161.949	141.785	153.164	145.122	140.606	122.982	147.982	161.949
ENSMUSG00000029176	Anapc4	-0.0863235	6.74718	0.206465	0.649552	1	-0.0635864	6.74718	0.112086	0.737781	1	-0.14991	6.74718	0.623419	0.42978	1	107.435	113.63	109.484	113.479	98.5548	113.712	105.706	97.2792	106.751	113.712
ENSMUSG00000029472	Anapc5	-0.104803	8.87926	0.382121	0.53647	1	-0.0589009	8.87926	0.120724	0.72825	1	-0.163704	8.87926	0.932424	0.334234	0.980455	465.311	500.986	493.953	458.772	502.337	458.792	481.699	411.726	463.674	502.337
ENSMUSG00000029466	Anapc7	0.188686	6.81948	0.983632	0.321304	1	-0.0305465	6.81948	0.0258482	0.872272	1	0.15814	6.81948	0.692179	0.405424	1	89.566	108.008	113.27	113.436	119.298	126.867	103.573	110.273	131.384	131.384
ENSMUSG00000021257	Angel1	-0.0915899	3.99082	0.160867	0.688359	1	-0.183806	3.99082	0.646415	0.421397	1	-0.275396	3.99082	1.46427	0.226252	0.906917	17.9093	17.9639	16.4225	16.7215	14.7616	16.1454	16.3886	13.4698	12.5363	17.9639
ENSMUSG00000026634	Angel2	0.119756	6.22988	0.364581	0.545973	1	0.147068	6.22988	0.551801	0.457583	1	0.266824	6.22988	1.81525	0.17788	0.884485	77.6407	61.2503	70.4862	78.1499	71.6699	77.9214	68.1605	88.7165	80.5438	88.7165
ENSMUSG00000022309	Angpt1	-0.0600665	4.28415	0.0989447	0.7531	1	-0.269568	4.28415	1.9789	0.159507	1	-0.329635	4.28415	2.97596	0.0845102	0.741415	23.0412	19.1001	21.1701	20.2052	20.768	20.7584	16.9098	14.3711	18.2977	23.0412
ENSMUSG00000033544	Angptl1	0.0266168	3.1906	0.0138201	0.906417	1	-0.116511	3.1906	0.266831	0.605466	1	-0.0898943	3.1906	0.159098	0.689988	1	8.38475	8.98115	9.49708	11.0491	7.85433	10.5981	8.40353	8.59546	8.01381	11.0491
ENSMUSG00000004105	Angptl2	0.269282	6.3471	2.77277	0.0958802	1	-0.0842702	6.3471	0.273042	0.601298	1	0.185012	6.3471	1.31351	0.25176	0.942557	77.4496	67.5808	73.3441	92.7231	86.4315	83.1584	92.0774	82.8894	76.1783	92.7231
ENSMUSG00000002289	Angptl4	-0.104919	4.09411	0.162255	0.687089	1	-0.128489	4.09411	0.242692	0.622269	1	-0.233408	4.09411	0.805931	0.369326	1	13.7723	19.9659	21.8483	14.9216	16.3904	18.6389	19.0525	13.6403	14.7235	21.8483
ENSMUSG00000022265	Ank	-0.534771	4.24608	6.20178	0.0127622	0.73891	-0.157857	4.24608	0.534606	0.464677	1	-0.692628	4.24608	10.4434	0.0012309	0.0848123	29.7441	27.4869	19.8621	20.2052	14.8634	14.4	16.3307	13.1775	13.9766	29.7441
ENSMUSG00000032826	Ank2	0.189782	4.70228	1.04651	0.306313	1	-0.00659857	4.70228	0.00128158	0.971443	1	0.183183	4.70228	0.985853	0.320758	0.964271	24.4965	20.1543	24.7694	28.3773	26.6692	25.335	21.4665	36.735	25.1885	36.735
ENSMUSG00000069601	Ank3	0.240771	5.62525	1.4425	0.229735	1	0.369372	5.62525	3.42234	0.0643197	1	0.610142	5.62525	9.28916	0.00230514	0.132824	44.9902	28.2993	44.8636	50.4583	43.8277	44.4465	53.6858	79.0017	53.457	79.0017
ENSMUSG00000020790	Ankfy1	0.174178	6.59207	0.356316	0.55056	1	0.359472	6.59207	1.51772	0.217965	1	0.533649	6.59207	3.33483	0.0678273	0.718091	98.3246	74.2129	86.7811	95.7328	94.4404	95.2912	80.5535	140.924	100.869	140.924
ENSMUSG00000024483	Ankhd1	0.0740213	6.34947	0.148704	0.699777	1	0.137901	6.34947	0.518911	0.471307	1	0.211923	6.34947	1.22534	0.268316	0.95224	95.6202	47.8134	74.5851	81.4457	71.026	68.6836	83.5974	137.994	71.8294	137.994
ENSMUSG00000040351	Ankib1	0.170614	5.31239	0.410959	0.521483	1	0.334095	5.31239	1.58308	0.208318	1	0.504709	5.31239	3.6016	0.0577239	0.684067	41.7431	27.5038	33.4515	41.6076	38.2332	38.8176	38.1041	55.1447	41.9466	55.1447
ENSMUSG00000046295	Ankle1	-0.55942	3.78984	4.12177	0.0423348	1	0.00898582	3.78984	0.0010621	0.974002	1	-0.550434	3.78984	4.02104	0.0449361	0.630461	15.6731	15.664	17.6179	13.869	11.1715	11.9008	18.8837	8.7085	10.3266	18.8837
ENSMUSG00000029501	Ankle2	0.402623	6.26372	3.67553	0.0552168	1	0.094022	6.26372	0.201714	0.653341	1	0.496644	6.26372	5.59985	0.0179621	0.439358	77.5727	58.6677	69.7587	81.4196	73.6182	84.3011	66.6908	91.2044	87.3452	91.2044
ENSMUSG00000036188	Ankmy2	-0.0806925	4.42102	0.193184	0.660279	1	0.0297562	4.42102	0.0263717	0.870996	1	-0.0509363	4.42102	0.0778959	0.780169	1	21.9415	22.9418	20.884	20.6116	20.1063	21.8181	22.0059	18.6093	23.0988	23.0988
ENSMUSG00000021661	Ankra2	-0.137012	3.7819	0.4604	0.497437	1	0.0502295	3.7819	0.062472	0.802631	1	-0.0867825	3.7819	0.187892	0.664677	1	12.2013	14.7715	14.3879	12.8314	13.8962	14.2753	13.7827	14.1275	12.643	14.7715
ENSMUSG00000031508	Ankrd10	0.0821434	7.81588	0.257617	0.611762	1	-0.250451	7.81588	2.39241	0.121926	1	-0.168307	7.81588	1.08145	0.298373	0.95224	228.317	248.247	208.939	244.204	234.047	244.986	202.512	193.961	221.973	248.247
ENSMUSG00000035569	Ankrd11	0.156857	8.00529	0.249606	0.617353	1	0.372498	8.00529	1.40559	0.23579	1	0.529355	8.00529	2.8306	0.0924838	0.757877	283.093	139.815	222.31	247.803	246.467	236.134	215.832	462.164	257.501	462.164
ENSMUSG00000034647	Ankrd12	-0.0989398	4.2321	0.122559	0.726276	1	0.2817	4.2321	1.00206	0.316812	1	0.18276	4.2321	0.424067	0.514915	1	21.6434	13.8248	18.22	17.9084	15.4984	15.6829	18.5675	28.9644	17.6268	28.9644
ENSMUSG00000041870	Ankrd13a	0.0113838	6.18688	0.00430452	0.947689	1	0.0103447	6.18688	0.00356767	0.952371	1	0.0217285	6.18688	0.0157602	0.900096	1	70.642	66.7693	73.6837	70.718	75.64	70.8776	71.4613	78.8216	76.1247	78.8216
ENSMUSG00000037907	Ankrd13b	-0.0902571	6.38732	0.288636	0.591096	1	0.038525	6.38732	0.0526692	0.818482	1	-0.0517321	6.38732	0.095192	0.757678	1	93.7358	74.128	88.0714	84.3043	83.4283	76.6126	91.9038	81.8662	78.472	93.7358
ENSMUSG00000039988	Ankrd13c	-0.0691031	5.53559	0.0874096	0.767497	1	0.333016	5.53559	2.03673	0.15354	1	0.263913	5.53559	1.27914	0.258059	0.950138	45.2076	40.2549	40.2124	47.6788	44.3524	52.118	39.8108	53.3461	53.5619	53.5619
ENSMUSG00000005986	Ankrd13d	-0.294535	3.69869	2.13913	0.143583	1	-0.0791867	3.69869	0.152937	0.695744	1	-0.373722	3.69869	3.49041	0.0617252	0.698531	13.5629	16.3947	16.2288	11.3799	12.2674	11.47	11.0609	11.984	11.6294	16.3947
ENSMUSG00000047909	Ankrd16	-0.0627714	6.11256	0.13385	0.714473	1	-0.0897308	6.11256	0.274326	0.600444	1	-0.152502	6.11256	0.793369	0.373083	1	77.4547	59.7894	68.639	73.4863	60.2438	71.8127	63.7888	79.5469	67.0398	79.5469
ENSMUSG00000055204	Ankrd17	0.151788	7.26655	0.542847	0.461255	1	0.22735	7.26655	1.22123	0.26912	1	0.379138	7.26655	3.38764	0.0656867	0.712182	157.111	91.0121	123.86	144.244	136.254	161.245	126.956	273.89	169.896	273.89
ENSMUSG00000067653	Ankrd23	-0.208632	3.64724	0.843446	0.358413	1	0.112824	3.64724	0.246419	0.619608	1	-0.0958081	3.64724	0.180321	0.671097	1	12.3614	15.4288	13.915	10.7741	11.6792	12.6682	14.6189	11.2473	9.26522	15.4288
ENSMUSG00000054708	Ankrd24	-0.487991	4.81617	5.79066	0.0161115	0.834119	-0.0193916	4.81617	0.00915922	0.923756	1	-0.507382	4.81617	6.30457	0.0120427	0.366531	34.8415	27.869	34.3958	25.0525	25.808	26.9082	26.8601	27.2869	23.6355	34.8415
ENSMUSG00000007827	Ankrd26	-0.12063	5.04416	0.152373	0.696277	1	0.425161	5.04416	1.89342	0.168817	1	0.30453	5.04416	0.974519	0.323556	0.966976	40.1126	20.2364	32.2153	37.275	26.2654	27.9895	42.5641	42.553	26.7263	42.5641
ENSMUSG00000034867	Ankrd27	-0.187861	5.42065	0.839853	0.359439	1	0.074721	5.42065	0.1331	0.71524	1	-0.11314	5.42065	0.306203	0.58002	1	46.7108	40.9598	48.2503	48.4227	40.467	35.657	48.7605	37.9006	37.5556	48.7605
ENSMUSG00000014496	Ankrd28	0.198985	6.07974	0.917918	0.338022	1	0.296148	6.07974	2.0434	0.152867	1	0.495132	6.07974	5.69193	0.0170431	0.429456	65.3218	47.0638	58.6925	70.9306	61.6927	65.87	66.5066	98.2018	73.3422	98.2018
ENSMUSG00000050914	Ankrd37	-0.50206	2.86552	2.12551	0.144865	1	-0.254698	2.86552	0.537283	0.463561	1	-0.756758	2.86552	4.79244	0.0285849	0.534259	6.37342	12.4364	9.49504	6.84103	6.46189	6.84353	6.54387	3.82245	6.13479	12.4364
ENSMUSG00000020864	Ankrd40	0.0182411	6.06868	0.00851853	0.926463	1	0.00250372	6.06868	0.00016061	0.989889	1	0.0207448	6.06868	0.0110562	0.916258	1	70.7332	73.213	67.3685	71.5194	63.4031	60.3036	87.2132	53.2284	56.3757	87.2132
ENSMUSG00000052331	Ankrd44	-0.0183746	5.20401	0.0043227	0.947579	1	0.28055	5.20401	1.00981	0.314948	1	0.262176	5.20401	0.883911	0.347133	0.995405	48.0525	30.0646	31.3123	39.1335	29.8049	34.4361	32.722	50.774	34.3675	50.774
ENSMUSG00000048307	Ankrd46	0.0282142	5.72936	0.0312788	0.85962	1	-0.143601	5.72936	0.81155	0.367662	1	-0.115387	5.72936	0.525168	0.468645	1	56.032	50.104	55.4201	54.8675	53.5489	57.2881	47.1969	53.6601	48.4915	57.2881
ENSMUSG00000031931	Ankrd49	0.213318	3.5832	0.736389	0.39082	1	-0.0379219	3.5832	0.0235595	0.878011	1	0.175396	3.5832	0.502214	0.478529	1	13.2487	8.00799	11.1906	12.9476	12.4201	12.9662	14.4776	11.8135	9.9757	14.4776
ENSMUSG00000044864	Ankrd50	0.474511	6.68828	3.85586	0.0495724	1	-0.00626176	6.68828	0.000676602	0.979248	1	0.46825	6.68828	3.76176	0.0524373	0.662667	96.5111	62.5489	85.843	106.251	113.766	113.454	73.7778	154.866	119.975	154.866
ENSMUSG00000014498	Ankrd52	-0.0719088	6.12041	0.0187152	0.891186	1	0.524037	6.12041	0.989517	0.319861	1	0.452128	6.12041	0.73783	0.390357	1	102.062	19.8577	68.1611	66.4825	66.4278	48.5632	61.1532	129.89	62.0967	129.89
ENSMUSG00000033055	Ankrd54	0.00911045	5.14572	0.00173689	0.966757	1	-0.278038	5.14572	1.61466	0.203839	1	-0.268928	5.14572	1.51566	0.218277	0.89688	29.9498	43.0738	39.7081	33.6691	38.2171	35.1446	31.1079	27.6496	39.3268	43.0738
ENSMUSG00000040183	Ankrd6	-0.161086	3.55813	0.439287	0.507467	1	-0.00838174	3.55813	0.00119792	0.97239	1	-0.169468	3.55813	0.493965	0.482164	1	13.2267	10.8082	12.3818	13.6095	10.7512	9.80758	11.1882	12.4653	10.8534	13.6095
ENSMUSG00000024219	Anks1	-0.154342	5.82956	0.931511	0.334471	1	0.0103562	5.82956	0.004203	0.948309	1	-0.143986	5.82956	0.816487	0.366209	1	65.5102	50.8615	61.4272	58.3511	52.1236	49.8075	60.748	60.7483	51.3189	65.5102
ENSMUSG00000022515	Anks3	-0.106061	5.53442	0.400731	0.526712	1	-0.0303861	5.53442	0.032941	0.855978	1	-0.136447	5.53442	0.667499	0.413925	1	41.9454	52.7012	51.3023	44.5907	44.0811	46.2543	44.0698	44.9157	46.411	52.7012
ENSMUSG00000066191	Anks6	-0.23909	3.61141	1.45091	0.228381	1	0.189814	3.61141	0.921462	0.337091	1	-0.0492765	3.61141	0.0632352	0.801454	1	13.3011	12.1743	12.6923	12.1347	11.0966	10.909	11.2346	12.7391	12.8031	13.3011
ENSMUSG00000026199	Ankzf1	-0.0980997	4.82135	0.302589	0.582264	1	-0.0897222	4.82135	0.252829	0.61509	1	-0.187822	4.82135	1.11456	0.291093	0.95224	27.9576	31.8012	30.6992	30.4801	27.1961	27.6544	29.7136	24.036	24.1444	31.8012
ENSMUSG00000036777	Anln	-0.10316	5.93181	0.280983	0.596058	1	0.123406	5.93181	0.402937	0.525576	1	0.020246	5.93181	0.0108777	0.916934	1	76.2454	50.6451	58.9565	61.9509	54.5669	58.4725	67.8709	64.9134	54.893	76.2454
ENSMUSG00000037949	Ano10	-0.0915096	4.61968	0.200948	0.653957	1	-0.141355	4.61968	0.478489	0.489107	1	-0.232864	4.61968	1.30548	0.253216	0.944142	23.4601	28.569	26.7896	28.0434	22.5496	23.4389	26.465	18.926	22.2986	28.569
ENSMUSG00000064210	Ano6	0.0229003	6.74509	0.0187471	0.891094	1	0.107145	6.74509	0.411497	0.521211	1	0.130045	6.74509	0.606746	0.436016	1	111.442	94.4255	102.472	111.205	102.107	102.293	101.169	129.521	109.802	129.521
ENSMUSG00000034863	Ano8	-0.204498	5.56949	1.66301	0.197197	1	-0.0691765	5.56949	0.190249	0.66271	1	-0.273675	5.56949	2.99765	0.0833854	0.739139	51.8427	47.9397	56.9703	48.4227	43.0631	43.4492	45.2859	46.0118	43.5303	56.9703
ENSMUSG00000032249	Anp32a	0.129826	8.98955	0.302182	0.582518	1	-0.127035	8.98955	0.289344	0.590641	1	0.00279152	8.98955	0.00013977	0.990567	1	377.038	581.391	549.356	475.284	544.091	575.369	577.077	360.275	534.207	581.391
ENSMUSG00000028333	Anp32b	-0.0300013	9.17706	0.0172642	0.895464	1	-0.0538449	9.17706	0.0556101	0.813574	1	-0.0838463	9.17706	0.13485	0.713455	1	448.569	691.446	621.586	548.382	590.661	610.158	654.85	411.11	632.257	691.446
ENSMUSG00000015749	Anp32e	0.0714324	8.57785	0.172905	0.677543	1	0.014567	8.57785	0.00719458	0.932404	1	0.0859993	8.57785	0.250769	0.616534	1	353.42	358.141	399.664	393.13	375.402	401.203	417.649	339.938	399.668	417.649
ENSMUSG00000039062	Anpep	-0.260069	5.48908	1.51399	0.218531	1	-0.243512	5.48908	1.32389	0.249895	1	-0.503581	5.48908	5.67589	0.0171996	0.430526	61.3734	50.4287	47.0877	49.7581	38.1256	38.5868	41.6955	39.7518	36.5954	61.3734
ENSMUSG00000033420	Antxr1	0.0249555	7.57787	0.0244338	0.875786	1	-0.0118682	7.57787	0.0055333	0.940703	1	0.0130873	7.57787	0.00673241	0.934606	1	198.228	179.286	184.753	195.799	191.301	188.847	171.754	226.382	182.202	226.382
ENSMUSG00000029338	Antxr2	-0.275998	5.14935	2.41127	0.120465	1	0.172708	5.14935	0.94667	0.330568	1	-0.10329	5.14935	0.342033	0.558658	1	42.3117	35.526	38.0474	34.4881	31.2502	30.6124	37.5226	36.6955	32.0518	42.3117
ENSMUSG00000032231	Anxa2	0.592883	6.70276	5.65148	0.0174406	0.857632	-0.363817	6.70276	2.14044	0.14346	1	0.229065	6.70276	0.848175	0.357069	1	70.4328	112.166	69.4688	116.586	142.424	123.74	101.227	72.7565	128.084	142.424
ENSMUSG00000029994	Anxa4	0.0513885	3.99576	0.0690433	0.792735	1	-0.265445	3.99576	1.84411	0.17447	1	-0.214057	3.99576	1.2078	0.271767	0.95224	17.3003	16.9316	14.8016	16.5086	15.8926	16.4074	16.7253	13.5985	14.6501	17.3003
ENSMUSG00000027712	Anxa5	-0.147536	6.49798	0.364757	0.545876	1	-0.407527	6.49798	2.77223	0.0959122	1	-0.555063	6.49798	5.13279	0.023478	0.497672	89.7561	118.226	92.189	93.5939	101.397	89.5789	77.1947	61.625	89.1947	118.226
ENSMUSG00000018340	Anxa6	-0.205799	7.32921	1.1555	0.2824	1	-0.237431	7.32921	1.53577	0.215248	1	-0.44323	7.32921	5.34492	0.0207827	0.470221	168.882	198.198	185.541	160.596	179.379	139.511	151.841	111.583	151.022	198.198
ENSMUSG00000021814	Anxa7	0.098515	4.82466	0.334374	0.563095	1	-0.0227752	4.82466	0.0180183	0.893219	1	0.0757398	4.82466	0.199496	0.655128	1	26.4974	28.6773	25.8691	27.5789	29.4213	30.2336	27.6812	27.8895	30.3539	30.3539
ENSMUSG00000078651	Aoc2	-0.256862	3.1554	1.40924	0.235183	1	0.269957	3.1554	1.57768	0.209095	1	0.0130946	3.1554	0.0038183	0.950728	1	8.70816	8.58803	10.3495	8.11086	6.94552	8.12237	8.67665	9.80427	9.93537	10.3495
ENSMUSG00000074238	Ap1ar	-0.0399516	5.99994	0.0660969	0.797107	1	0.196755	5.99994	1.60953	0.204557	1	0.156803	5.99994	1.02486	0.311369	0.954066	67.4158	57.637	62.2252	64.3899	61.9123	61.5114	68.9062	68.8584	62.2163	68.9062
ENSMUSG00000009090	Ap1b1	-0.172184	6.00112	1.14626	0.284333	1	0.08708	6.00112	0.293863	0.587756	1	-0.0851041	6.00112	0.281766	0.595546	1	65.3532	66.1741	69.469	63.3442	65.7146	58.5971	67.0021	60.0905	59.8543	69.469
ENSMUSG00000031731	Ap1g1	0.134137	7.10559	0.505195	0.477226	1	0.129822	7.10559	0.474678	0.490843	1	0.263959	7.10559	1.95863	0.16166	0.867066	134.495	99.5297	123.168	140.183	135.066	139.406	121.429	184.069	161.081	184.069
ENSMUSG00000003033	Ap1m1	0.0343999	6.18447	0.0460364	0.83011	1	-0.000832763	6.18447	2.70496e-05	0.99585	1	0.0335672	6.18447	0.0440264	0.833805	1	70.2232	68.0678	77.2683	74.8402	70.4486	74.8052	78.1787	67.6413	72.2838	78.1787
ENSMUSG00000004849	Ap1s1	0.0514862	5.79711	0.0810806	0.775838	1	-0.30457	5.79711	2.82787	0.0926413	1	-0.253084	5.79711	1.95956	0.16156	0.867066	48.7531	72.9915	59.7318	54.461	60.115	56.0413	60.4584	34.9047	52.3324	72.9915
ENSMUSG00000031367	Ap1s2	-0.25631	4.73029	1.98829	0.15852	1	0.100656	4.73029	0.307743	0.579068	1	-0.155654	4.73029	0.74229	0.388928	1	29.3775	31.545	23.5923	24.85	25.4288	25.298	24.6698	25.8048	27.4732	31.545
ENSMUSG00000054702	Ap1s3	-0.205066	3.93934	0.893716	0.344472	1	-0.00040461	3.93934	3.48576e-06	0.99851	1	-0.205471	3.93934	0.907067	0.340894	0.987307	15.5117	21.6959	13.1324	13.9803	12.9475	17.4181	15.5939	12.2466	14.8367	21.6959
ENSMUSG00000060279	Ap2a1	0.0322778	6.72981	0.0373629	0.846728	1	-0.0428954	6.72981	0.0660862	0.797123	1	-0.0106176	6.72981	0.00405337	0.949236	1	114.054	88.0228	112.35	108.036	114.783	96.9979	107.984	107.779	104.35	114.783
ENSMUSG00000002957	Ap2a2	0.00890066	7.12549	0.00335999	0.953776	1	-0.109029	7.12549	0.504468	0.477543	1	-0.100128	7.12549	0.425959	0.513979	1	147.699	135.865	144.073	145.384	146.343	135.521	127.924	135.758	137.259	147.699
ENSMUSG00000035152	Ap2b1	-0.0596853	7.25956	0.117145	0.732151	1	0.0605863	7.25956	0.120845	0.72812	1	0.000901026	7.25956	2.67574e-05	0.995873	1	171.133	142.845	153.132	153.745	154.946	145.433	146.687	163.27	146.968	171.133
ENSMUSG00000022841	Ap2m1	0.0477235	8.20221	0.0817965	0.774877	1	-0.195253	8.20221	1.36836	0.242094	1	-0.14753	8.20221	0.781758	0.376604	1	283.109	317.655	304.014	288.059	323.498	301.029	292.982	241.914	297.638	323.498
ENSMUSG00000008036	Ap2s1	-0.282934	6.39194	0.911895	0.339612	1	-0.169923	6.39194	0.328866	0.566327	1	-0.452857	6.39194	2.33123	0.126801	0.833321	65.5106	135.811	94.0786	71.7049	89.384	78.6696	89.0083	48.1552	82.8463	135.811
ENSMUSG00000021686	Ap3b1	0.0690555	5.9802	0.132336	0.716022	1	0.0117914	5.9802	0.00387211	0.950383	1	0.0808469	5.9802	0.18216	0.669524	1	69.4901	48.4267	63.7524	64.5055	63.4747	63.7711	57.4471	75.85	60.441	75.85
ENSMUSG00000020198	Ap3d1	0.0656596	7.3376	0.156294	0.692592	1	-0.0203055	7.3376	0.014972	0.902614	1	0.0453541	7.3376	0.0747294	0.784571	1	159.979	142.088	167.229	163.79	165.177	161.579	140.722	187.969	166.226	187.969
ENSMUSG00000021824	Ap3m1	-0.369183	6.55411	3.96113	0.0465624	1	0.270994	6.55411	2.13732	0.143753	1	-0.0981888	6.55411	0.281613	0.595646	1	86.397	139.993	87.3656	93.6011	88.3823	88.553	112.365	63.1705	85.2441	139.993
ENSMUSG00000024480	Ap3s1	0.104572	6.08158	0.339694	0.560006	1	-0.0745999	6.08158	0.173166	0.677313	1	0.0299721	6.08158	0.027961	0.867201	1	61.0958	80.7276	56.3279	67.0829	71.8206	76.4568	72.0729	53.7103	69.5205	80.7276
ENSMUSG00000063801	Ap3s2	-0.145678	6.17328	0.89806	0.343302	1	0.0219675	6.17328	0.0204487	0.886291	1	-0.12371	6.17328	0.651041	0.419741	1	72.7494	78.1049	77.7978	70.0416	72.4442	65.837	72.388	68.2506	71.0425	78.1049
ENSMUSG00000032952	Ap4b1	-0.0415126	4.05569	0.0437551	0.83431	1	-0.104319	4.05569	0.276504	0.599002	1	-0.145831	4.05569	0.542977	0.461202	1	16.8529	16.3406	18.6299	18.2396	18.0941	15.6019	15.8344	14.8076	14.4434	18.6299
ENSMUSG00000001998	Ap4e1	0.0188488	4.59816	0.00190021	0.96523	1	0.618723	4.59816	2.04309	0.152899	1	0.637572	4.59816	2.16795	0.140914	0.846835	27.8375	8.75778	21.3223	22.007	21.3689	22.9346	20.1462	44.9013	27.3345	44.9013
ENSMUSG00000019518	Ap4m1	0.132873	6.74562	0.321249	0.570858	1	0.00890184	6.74562	0.00144461	0.969681	1	0.141775	6.74562	0.366331	0.545011	1	106.494	93.7951	111.686	111.159	111.096	111.755	97.3818	118.908	102.574	118.908
ENSMUSG00000020955	Ap4s1	-0.328122	3.71246	1.48169	0.22351	1	0.0850054	3.71246	0.0993482	0.752613	1	-0.243117	3.71246	0.822357	0.364492	1	10.7351	19.8576	13.6128	10.5671	12.2165	12.4675	14.1301	9.79181	13.87	19.8576
ENSMUSG00000036291	Ap5m1	0.0133012	3.6356	0.0023361	0.961451	1	0.133466	3.6356	0.2375	0.626017	1	0.146767	3.6356	0.288155	0.591405	1	15.6052	8.44085	11.5465	13.7133	11.2493	11.4701	12.0555	15.872	10.8826	15.872
ENSMUSG00000039623	Ap5z1	-0.0234622	3.9993	0.0107659	0.917361	1	-0.09669	3.9993	0.183529	0.668358	1	-0.120152	3.9993	0.285199	0.593313	1	14.9842	16.8172	17.7838	16.5201	13.7712	17.5108	14.5077	17.3579	13.7748	17.7838
ENSMUSG00000019979	Apaf1	-0.379514	5.74393	3.12537	0.0770824	1	-0.111878	5.74393	0.272524	0.601644	1	-0.491392	5.74393	5.2414	0.0220556	0.483608	67.0293	50.1766	52.4843	60.3281	47.702	48.1597	49.4442	59.5279	46.5354	67.0293
ENSMUSG00000030519	Apba2	-0.235932	2.74097	0.751441	0.38602	1	0.542249	2.74097	4.04418	0.0443239	1	0.306317	2.74097	1.32485	0.249724	0.938915	6.55475	6.19283	6.30655	6.04581	4.3803	5.74155	10.5491	6.53109	7.04594	10.5491
ENSMUSG00000004931	Apba3	-0.235626	4.46544	1.3961	0.237378	1	-0.11983	4.46544	0.359737	0.548653	1	-0.355456	4.46544	3.19487	0.0738697	0.731458	22.151	26.8917	25.6754	23.3404	21.786	17.8285	22.2376	18.2683	19.8447	26.8917
ENSMUSG00000037032	Apbb1	-0.059048	5.5917	0.0954186	0.757398	1	-0.285621	5.5917	2.2315	0.135223	1	-0.344669	5.5917	3.25433	0.0712348	0.727177	43.6211	51.8355	55.1294	44.7068	49.6294	54.9192	42.5062	44.599	46.251	55.1294
ENSMUSG00000029207	Apbb2	0.300603	6.21752	3.10881	0.07787	1	0.215874	6.21752	1.6178	0.203399	1	0.516477	6.21752	9.21152	0.00240497	0.135553	70.2453	57.6015	56.5969	81.7932	69.1632	65.2524	83.2044	97.2119	87.6485	97.2119
ENSMUSG00000005871	Apc	0.000522424	6.68115	2.11226e-06	0.99884	1	0.634693	6.68115	3.0977	0.0784032	1	0.635215	6.68115	3.10287	0.0781544	0.732995	112.954	69.7452	84.0989	106.367	89.3328	94.0049	93.1197	173.987	98.6904	173.987
ENSMUSG00000071847	Apcdd1	0.537144	6.9075	6.31293	0.011986	0.716064	2.62685	6.9075	138.529	5.58379e-32	5.9378e-28	3.16399	6.9075	191.611	1.41459e-43	9.02565e-40	32.6242	30.1382	29.9869	41.2232	55.9922	37.1531	338.486	289.735	223.52	338.486
ENSMUSG00000032590	Apeh	-0.476008	5.07304	2.13948	0.14355	1	-0.343566	5.07304	1.1128	0.291475	1	-0.819574	5.07304	6.28716	0.0121615	0.367629	34.4414	46.9658	44.9579	32.0012	32.6823	29.9892	35.8488	20.212	25.1802	46.9658
ENSMUSG00000079042	Apela	-0.0841037	3.87113	0.0614857	0.804163	1	-0.594617	3.87113	3.0245	0.0820155	1	-0.67872	3.87113	3.94369	0.0470475	0.64223	16.0765	23.5911	11.5297	16.7796	16.8926	14.8856	14.4776	5.71881	11.256	23.5911
ENSMUSG00000035960	Apex1	-0.239392	6.88331	0.916151	0.338488	1	-0.0800986	6.88331	0.102589	0.748745	1	-0.31949	6.88331	1.63118	0.201541	0.884485	100.153	158.343	141.258	104.309	123.587	112.768	139.556	68.2344	113.65	158.343
ENSMUSG00000025269	Apex2	0.000458139	5.0734	7.23484e-06	0.997854	1	-0.00751351	5.0734	0.00196626	0.964631	1	-0.00705537	5.0734	0.00173649	0.966761	1	31.0401	33.8084	28.5192	30.1914	35.5361	33.7157	36.2061	34.9056	38.2372	38.2372
ENSMUSG00000015750	Aph1a	-0.00365368	6.37535	0.000409731	0.98385	1	0.0445291	6.37535	0.0608866	0.8051	1	0.0408755	6.37535	0.0514031	0.82064	1	73.1576	97.8535	88.0904	80.5393	86.6421	81.8963	81.6342	68.1503	88.4319	97.8535
ENSMUSG00000032375	Aph1b	0.61329	2.93506	3.04841	0.0808162	1	-0.18503	2.93506	0.282803	0.59487	1	0.42826	2.93506	1.49266	0.221805	0.9017	4.64281	5.36127	7.82634	6.5823	11.5024	8.79774	12.4379	5.11534	5.9205	12.4379
ENSMUSG00000027193	Api5	0.131635	7.94056	0.634996	0.425529	1	0.13284	7.94056	0.64769	0.42094	1	0.264475	7.94056	2.56459	0.109281	0.794149	247.429	198.197	223.569	235.959	259.906	249.661	258.106	263.937	273.345	273.345
ENSMUSG00000010911	Apip	-0.0395525	4.72423	0.0289157	0.864974	1	-0.150734	4.72423	0.418916	0.517478	1	-0.190287	4.72423	0.671361	0.412577	1	22.0986	37.4969	28.0491	23.6888	27.1816	26.5557	29.9976	18.6093	23.5256	37.4969
ENSMUSG00000073705	Apitd1	-0.109298	3.91203	0.224776	0.635424	1	-0.0123541	3.91203	0.0028754	0.957236	1	-0.121652	3.91203	0.281419	0.595773	1	11.7824	18.8837	17.4883	13.9346	15.7287	12.8415	16.4465	10.9366	16.6973	18.8837
ENSMUSG00000006651	Aplp1	-0.170194	5.10129	0.671306	0.412597	1	-0.25304	5.10129	1.47704	0.224238	1	-0.423234	5.10129	4.14424	0.0417763	0.617618	37.3372	39.1201	39.2882	36.5202	37.922	28.5505	36.6573	25.0154	27.7933	39.2882
ENSMUSG00000031996	Aplp2	-0.000164461	7.50286	8.81518e-07	0.999251	1	-0.0402651	7.50286	0.0528761	0.818132	1	-0.0404296	7.50286	0.0533405	0.817349	1	182.654	166.761	196.78	176.389	199.637	174.918	152.536	179.127	202.715	202.715
ENSMUSG00000033096	Apmap	0.278568	4.73877	1.87499	0.170905	1	-0.0403347	4.73877	0.0397326	0.842004	1	0.238233	4.73877	1.38362	0.239486	0.924431	20.7895	28.3526	24.1736	25.6048	27.9452	30.483	22.8167	29.205	30.0338	30.483
ENSMUSG00000028070	Apoa1bp	-0.273974	5.57382	1.47916	0.223905	1	-0.126974	5.57382	0.317265	0.573256	1	-0.400948	5.57382	3.16823	0.0750837	0.73258	45.9777	69.9076	48.7832	41.049	50.0875	45.1946	48.2972	33.2239	45.4508	69.9076
ENSMUSG00000022548	Apod	-0.0779747	3.25498	0.0732171	0.786709	1	1.0978	3.25498	14.8285	0.000117745	0.0536613	1.01983	3.25498	12.8653	0.000334729	0.0315933	5.71853	8.65793	5.9113	7.25869	7.94188	5.74222	19.2277	12.0641	12.4329	19.2277
ENSMUSG00000002985	Apoe	0.015818	4.07462	0.00454659	0.946241	1	-0.106511	4.07462	0.206668	0.649392	1	-0.0906927	4.07462	0.150496	0.698061	1	12.3585	22.2925	16.7132	15.328	17.5103	17.8285	16.7361	14.3954	17.7109	22.2925
ENSMUSG00000079508	Apoo	0.0547642	4.44365	0.0591873	0.807785	1	0.0619034	4.44365	0.0759941	0.782801	1	0.116668	4.44365	0.270579	0.602944	1	15.4946	27.7033	20.1043	20.031	21.0734	24.1869	26.3198	16.8799	23.3656	27.7033
ENSMUSG00000025525	Apool	-0.137726	5.13155	0.443381	0.505495	1	-0.0381172	5.13155	0.0339412	0.853832	1	-0.175843	5.13155	0.725343	0.394397	1	30.4248	46.3706	36.5269	33.3269	35.5296	33.9738	37.6418	26.3063	34.6749	46.3706
ENSMUSG00000037787	Apopt1	-0.0673291	4.44471	0.112183	0.737673	1	-0.146551	4.44471	0.531544	0.465958	1	-0.21388	4.44471	1.13901	0.285862	0.95224	19.1967	27.5384	21.605	20.8571	20.8457	23.0425	22.5447	18.6523	20.944	27.5384
ENSMUSG00000022892	App	-0.163672	7.42395	1.08738	0.297052	1	0.0292179	7.42395	0.0346818	0.852264	1	-0.134454	7.42395	0.735573	0.391083	1	201.663	165.138	181.181	165.996	164.566	159.272	170.314	169.116	167.4	201.663
ENSMUSG00000018481	Appbp2	0.258234	7.07521	1.20307	0.272709	1	0.154137	7.07521	0.429913	0.512032	1	0.412371	7.07521	3.06702	0.0798959	0.732995	134.877	97.1926	111.796	134.817	133.904	146.868	103.912	197.374	151.783	197.374
ENSMUSG00000040760	Appl1	0.0292904	6.5159	0.0144772	0.904229	1	0.271591	6.5159	1.24606	0.264307	1	0.300881	6.5159	1.52871	0.216306	0.894343	95.7761	68.6334	84.1034	93.8677	88.3737	94.0672	78.2675	121.398	98.0779	121.398
ENSMUSG00000020263	Appl2	0.0803173	6.14582	0.157993	0.691011	1	-0.0148694	6.14582	0.00542371	0.941292	1	0.065448	6.14582	0.10527	0.745595	1	79.4893	59.4808	77.315	72.8825	64.1319	70.4567	66.5887	79.4839	66.4899	79.4893
ENSMUSG00000006589	Aprt	-0.184087	6.17644	0.453063	0.500884	1	-0.181908	6.17644	0.441861	0.506226	1	-0.365995	6.17644	1.78805	0.181164	0.884485	59.6976	102.156	82.9847	65.0862	73.7569	73.6205	81.1903	41.0915	70.7368	102.156
ENSMUSG00000028411	Aptx	0.0971452	4.79446	0.178644	0.672541	1	-0.210787	4.79446	0.84211	0.358794	1	-0.113642	4.79446	0.24531	0.620397	1	22.7567	30.7976	28.1612	25.0896	27.891	31.9908	29.2655	23.3385	29.7205	31.9908
ENSMUSG00000040383	Aqr	0.14079	6.17713	0.398742	0.52774	1	0.22411	6.17713	1.01394	0.313961	1	0.3649	6.17713	2.68333	0.101403	0.779512	78.9746	48.8905	62.4071	75.7167	68.8366	69.7016	75.3311	100.536	69.7767	100.536
ENSMUSG00000001127	Araf	-0.105648	6.51936	0.46869	0.493591	1	0.0578642	6.51936	0.140876	0.707412	1	-0.0477842	6.51936	0.0964162	0.756173	1	101.109	90.799	92.3883	86.1415	84.1768	87.7801	96.2867	98.7315	87.2666	101.109
ENSMUSG00000032812	Arap1	-0.214014	3.96738	0.448441	0.503076	1	-0.118115	3.96738	0.135656	0.712639	1	-0.33213	3.96738	1.07828	0.299083	0.95224	18.1711	17.4228	18.8932	17.2441	13.1327	14.6493	14.246	13.1045	13.1231	18.8932
ENSMUSG00000024451	Arap3	-0.413881	2.98561	3.02717	0.0818808	1	0.175488	2.98561	0.545217	0.460279	1	-0.238393	2.98561	1.04071	0.307656	0.952528	8.11678	7.46691	11.2875	6.21251	6.76996	7.1688	7.52835	8.30599	7.46844	11.2875
ENSMUSG00000022602	Arc	0.643972	4.38446	2.85722	0.0909645	1	-0.718619	4.38446	3.55437	0.0593888	1	-0.0746472	4.38446	0.0385676	0.844308	1	8.48335	18.7755	25.7723	36.5202	26.8762	19.2623	13.2035	14.9556	23.4189	36.5202
ENSMUSG00000032096	Arcn1	0.168172	8.01981	0.868601	0.351343	1	0.00900983	8.01981	0.00249733	0.960144	1	0.177182	8.01981	0.965072	0.325912	0.96917	278.18	207.931	229.952	277.322	258.22	281.754	243.422	295.775	262.375	295.775
ENSMUSG00000042350	Arel1	-0.229235	4.96597	0.93868	0.332617	1	0.271956	4.96597	1.32438	0.249808	1	0.0427206	4.96597	0.0329297	0.856002	1	39.3271	26.2424	34.2015	33.385	26.2654	23.6882	37.1205	33.297	26.8331	39.3271
ENSMUSG00000048076	Arf1	0.0128009	8.62018	0.0053639	0.941616	1	-0.100755	8.62018	0.33228	0.56432	1	-0.0879538	8.62018	0.253292	0.614766	1	366.355	459.756	372.39	388.891	419.228	399.333	380.934	334.406	419.353	459.756
ENSMUSG00000062421	Arf2	0.158561	6.48091	0.792868	0.373234	1	-0.177485	6.48091	0.994587	0.318624	1	-0.0189241	6.48091	0.0113098	0.915307	1	74.5698	99.9915	83.3722	89.878	101.193	100.738	79.1634	72.2937	101.944	101.944
ENSMUSG00000051853	Arf3	0.0483782	6.17499	0.0919139	0.761758	1	-0.203632	6.17499	1.62851	0.20191	1	-0.155254	6.17499	0.948737	0.330041	0.975082	78.8708	71.4822	73.6797	80.9228	71.7829	72.7095	71.2336	67.3039	61.4797	80.9228
ENSMUSG00000021877	Arf4	-0.0597986	8.34321	0.0922662	0.761316	1	-0.0391396	8.34321	0.0395318	0.842399	1	-0.0989383	8.34321	0.252632	0.615228	1	324.337	388.692	281.25	333.153	331.49	328.296	332.811	272.093	329.94	388.692
ENSMUSG00000020440	Arf5	-0.145207	7.13004	0.332922	0.563943	1	-0.21052	7.13004	0.699084	0.403092	1	-0.355727	7.13004	1.99422	0.1579	0.861453	109.445	195.222	154.633	129.011	147.259	150.545	143.27	84.9598	145.688	195.222
ENSMUSG00000044147	Arf6	0.0670945	6.9601	0.10133	0.75024	1	-0.195698	6.9601	0.86142	0.353342	1	-0.128603	6.9601	0.372256	0.541777	1	105.463	149.174	122.367	126.047	143.277	128.655	130.412	85.2625	129.25	149.174
ENSMUSG00000027575	Arfgap1	-0.0466956	6.41809	0.0877762	0.767023	1	-0.0704312	6.41809	0.19978	0.654899	1	-0.117127	6.41809	0.554065	0.456662	1	97.6936	86.7352	88.8099	85.2657	89.6186	78.7832	82.8123	81.3868	77.6646	97.6936
ENSMUSG00000027255	Arfgap2	0.178401	6.93534	1.06905	0.301161	1	-0.125531	6.93534	0.530314	0.466475	1	0.0528702	6.93534	0.0940572	0.759081	1	110.623	106.766	131.739	127.547	143.176	131.299	109.052	115.897	124.573	143.176
ENSMUSG00000054277	Arfgap3	-0.0905397	4.58664	0.274829	0.600111	1	-0.147049	4.58664	0.724304	0.394736	1	-0.237589	4.58664	1.90544	0.167471	0.874529	25.9213	25.5931	25.2394	25.5467	22.2442	24.6233	22.2376	21.8976	22.1386	25.9213
ENSMUSG00000067851	Arfgef1	0.0153779	6.4843	0.00660453	0.935229	1	0.290487	6.4843	2.36304	0.12424	1	0.305865	6.4843	2.6217	0.105411	0.783769	95.2279	68.6558	79.8434	83.8473	77.52	89.594	81.1901	135.224	93.5103	135.224
ENSMUSG00000074582	Arfgef2	-0.0775161	4.72169	0.0984721	0.753671	1	0.238169	4.72169	0.935048	0.333555	1	0.160652	4.72169	0.426951	0.513489	1	27.6494	20.6152	27.5647	23.5727	25.1456	25.9324	21.311	38.0712	26.4596	38.0712
ENSMUSG00000074513	Arfip1	0.158724	5.69663	0.933518	0.333951	1	-0.0242068	5.69663	0.0218427	0.882506	1	0.134517	5.69663	0.674137	0.411613	1	51.0572	51.2944	44.1673	52.6113	54.649	56.0097	47.3128	52.1151	56.705	56.705
ENSMUSG00000030881	Arfip2	0.0178591	5.98091	0.00971181	0.921497	1	-0.119786	5.98091	0.437383	0.508388	1	-0.101927	5.98091	0.317196	0.573297	1	65.0914	65.7954	62.1959	71.0084	64.1874	58.6523	67.1181	56.8752	56.7068	71.0084
ENSMUSG00000038671	Arfrp1	-0.0657934	5.62242	0.157739	0.691246	1	-0.0255313	5.62242	0.0237619	0.877492	1	-0.0913246	5.62242	0.305132	0.580683	1	48.6637	56.11	51.226	52.7635	48.1798	47.479	50.2831	39.0174	48.9011	56.11
ENSMUSG00000040459	Arglu1	0.0223567	7.62068	0.0170086	0.896236	1	-0.0833811	7.62068	0.236681	0.626613	1	-0.0610244	7.62068	0.126846	0.721725	1	176.527	221.085	192.129	191.078	196.38	215.874	190.641	176.106	210.717	221.085
ENSMUSG00000027247	Arhgap1	0.16035	5.71583	0.580908	0.445956	1	0.00452194	5.71583	0.000463971	0.982815	1	0.164871	5.71583	0.616665	0.432289	1	54.1108	48.7201	48.5913	56.012	56.046	52.1804	47.7313	60.1641	48.5192	60.1641
ENSMUSG00000037148	Arhgap10	-0.0259147	5.60991	0.025902	0.87214	1	-0.122842	5.60991	0.582435	0.44536	1	-0.148757	5.60991	0.856767	0.354645	1	46.5537	49.076	55.2747	47.6679	49.9857	51.8024	46.1546	44.4041	47.798	55.2747
ENSMUSG00000041219	Arhgap11a	0.160774	6.26881	0.656078	0.417948	1	0.032385	6.26881	0.0267211	0.870152	1	0.193159	6.26881	0.949712	0.329792	0.975082	84.3098	57.8413	69.3233	89.53	73.146	76.5506	84.7805	89.7095	67.856	89.7095
ENSMUSG00000041225	Arhgap12	0.110345	5.73234	0.287696	0.591701	1	0.198856	5.73234	0.939424	0.332426	1	0.309201	5.73234	2.26928	0.131961	0.835472	50.4865	46.8047	47.3789	53.9016	49.6815	55.3576	49.6338	66.0315	58.2031	66.0315
ENSMUSG00000030766	Arhgap17	0.0441283	5.59377	0.0715014	0.789163	1	0.065052	5.59377	0.15631	0.692577	1	0.10918	5.59377	0.441163	0.506562	1	47.5486	48.3184	43.0183	43.3714	46.9825	52.8621	47.9498	53.8063	49.8785	53.8063
ENSMUSG00000039031	Arhgap18	0.0216666	4.37815	0.0129105	0.909536	1	0.201415	4.37815	1.13028	0.287717	1	0.223082	4.37815	1.39023	0.238366	0.923194	20.2134	21.5891	16.471	21.7728	17.5612	21.8804	23.3958	22.604	20.8049	23.3958
ENSMUSG00000025154	Arhgap19	-0.0424474	5.13177	0.0324532	0.857037	1	0.092653	5.13177	0.155114	0.693696	1	0.0502056	5.13177	0.045642	0.830828	1	44.519	25.9734	32.7049	39.8913	31.156	32.2938	40.3663	35.9787	31.7981	44.519
ENSMUSG00000036591	Arhgap21	0.053573	5.94664	0.0191552	0.889923	1	0.454414	5.94664	1.37601	0.240782	1	0.507987	5.94664	1.71692	0.19009	0.884485	64.6725	39.066	50.5272	61.3122	57.9773	63.4594	50.9611	100.646	65.2423	100.646
ENSMUSG00000049807	Arhgap23	0.250891	5.12783	1.52335	0.217113	1	0.0747798	5.12783	0.137016	0.711265	1	0.325671	5.12783	2.58599	0.107813	0.789302	32.5061	25.6443	30.7759	35.0463	34.9567	33.3359	30.0083	51.3627	39.9055	51.3627
ENSMUSG00000057315	Arhgap24	0.172864	4.44374	0.827655	0.362951	1	0.339752	4.44374	3.26552	0.0707506	1	0.512616	4.44374	7.4063	0.00649958	0.263513	20.7895	15.1502	18.6994	19.3342	20.3607	22.3168	25.3068	29.96	22.8854	29.96
ENSMUSG00000024043	Arhgap28	-0.016926	6.76394	0.00682204	0.934173	1	0.265746	6.76394	1.68353	0.194456	1	0.24882	6.76394	1.47752	0.224162	0.905013	124.265	89.4947	96.5006	108.109	103.229	96.4358	110.319	138.571	110.159	138.571
ENSMUSG00000039831	Arhgap29	0.0749703	6.02014	0.0698927	0.791493	1	0.111412	6.02014	0.15469	0.694093	1	0.186382	6.02014	0.432657	0.510688	1	79.335	45.9377	53.8699	70.1955	62.813	68.6335	62.4853	76.7756	63.1083	79.335
ENSMUSG00000022799	Arhgap31	-0.0239594	4.6093	0.00768234	0.930156	1	0.424705	4.6093	2.43335	0.118779	1	0.400746	4.6093	2.16874	0.140842	0.846755	27.3331	14.6806	19.6725	23.924	18.8223	22.8838	24.9586	43.6622	22.4368	43.6622
ENSMUSG00000041444	Arhgap32	0.146657	5.83443	0.153083	0.695607	1	0.598046	5.83443	2.53545	0.111315	1	0.744703	5.83443	3.91625	0.0478215	0.642544	63.8395	35.9344	46.2677	63.5308	50.9574	49.3164	53.346	93.1086	56.0201	93.1086
ENSMUSG00000036882	Arhgap33	-0.103189	5.8952	0.264677	0.606925	1	0.146682	5.8952	0.536327	0.463959	1	0.0434923	5.8952	0.0473042	0.827822	1	70.2756	48.9678	59.2956	63.2863	51.1565	51.74	62.5432	76.2884	51.0521	76.2884
ENSMUSG00000058230	Arhgap35	0.141194	7.54921	0.340016	0.55982	1	0.224103	7.54921	0.857192	0.354526	1	0.365297	7.54921	2.27377	0.13158	0.835472	196.478	138.083	168.094	196.802	189.172	178.284	170.058	267.424	180.193	267.424
ENSMUSG00000033697	Arhgap39	-0.196179	4.96553	0.86425	0.352552	1	0.262453	4.96553	1.5521	0.212826	1	0.0662734	4.96553	0.0993648	0.752593	1	34.0358	26.9735	33.1347	32.8884	30.3269	27.1532	30.5281	37.1002	28.0625	37.1002
ENSMUSG00000050730	Arhgap42	0.202839	6.07744	1.12536	0.288768	1	0.186226	6.07744	0.954514	0.328573	1	0.389065	6.07744	4.15299	0.041561	0.617261	61.2688	54.4327	58.7627	67.5829	65.0016	73.9319	59.1846	93.2901	73.2443	93.2901
ENSMUSG00000035133	Arhgap5	0.0618999	6.16169	0.0189124	0.890618	1	0.536702	6.16169	1.41575	0.234104	1	0.598602	6.16169	1.75895	0.184755	0.884485	99.8626	24.0781	57.9391	78.0918	58.2827	58.1608	71.1718	127.488	67.9095	127.488
ENSMUSG00000025132	Arhgdia	-0.169662	8.31373	0.674981	0.41132	1	-0.0903991	8.31373	0.191663	0.661536	1	-0.260061	8.31373	1.58527	0.208004	0.885237	317.812	387.414	339.448	309.406	333.713	282.201	375.259	232.202	285.508	387.414
ENSMUSG00000040940	Arhgef1	-0.332097	7.08811	3.31572	0.0686201	1	-0.0830001	7.08811	0.207268	0.648917	1	-0.415097	7.08811	5.18012	0.0228467	0.493295	176.894	148.093	147.27	140.914	124.15	121.569	126.882	125.154	112.779	176.894
ENSMUSG00000071176	Arhgef10	-0.230111	4.8354	1.73136	0.188237	1	0.118824	4.8354	0.463332	0.496071	1	-0.111287	4.8354	0.410991	0.521467	1	40.008	21.9683	31.8762	29.7853	25.1965	22.1922	26.6011	33.8101	24.4858	40.008
ENSMUSG00000040964	Arhgef10l	-0.0215996	5.37397	0.0130929	0.908901	1	-0.209352	5.37397	1.22911	0.26758	1	-0.230952	5.37397	1.49981	0.2207	0.900245	38.5416	41.6632	48.6863	42.3263	42.8086	42.2648	36.0202	39.1428	40.9164	48.6863
ENSMUSG00000041977	Arhgef11	-0.0432263	6.05268	0.0294164	0.863821	1	0.150509	6.05268	0.357314	0.550002	1	0.107283	6.05268	0.181784	0.669844	1	83.7336	46.7506	62.7196	73.8983	59.2316	56.7916	61.2126	95.5867	56.3626	95.5867
ENSMUSG00000059495	Arhgef12	0.0713503	7.21608	0.0753007	0.78377	1	0.328257	7.21608	1.59319	0.206872	1	0.399607	7.21608	2.35906	0.124557	0.829866	170.87	98.7451	123.715	151.945	132.485	133.327	129.197	244.088	152.516	244.088
ENSMUSG00000032875	Arhgef17	0.0143472	7.38223	0.00349074	0.952886	1	0.163827	7.38223	0.455432	0.499767	1	0.178174	7.38223	0.538847	0.462911	1	200.092	116.008	157.056	173.195	158.305	145.059	141.012	250.154	159.398	250.154
ENSMUSG00000004568	Arhgef18	-0.045989	4.75842	0.0431753	0.835395	1	0.136696	4.75842	0.382995	0.536005	1	0.0907072	4.75842	0.169363	0.680678	1	32.6242	20.8857	27.7585	31.5851	23.5676	23.1271	30.1713	29.2779	23.6857	32.6242
ENSMUSG00000028059	Arhgef2	-0.263941	6.60907	1.96412	0.161073	1	-0.0323211	6.60907	0.0294943	0.863643	1	-0.296262	6.60907	2.48033	0.115278	0.808801	109.895	93.4045	111.953	102.5	89.8196	88.2319	102.131	95.3567	84.3957	111.953
ENSMUSG00000019467	Arhgef25	-0.377573	7.08441	4.41174	0.0356924	1	-0.168214	7.08441	0.875736	0.349372	1	-0.545787	7.08441	9.19898	0.0024215	0.135766	141.389	180.018	173.624	129.475	127.662	123.927	120.338	97.4796	126.75	180.018
ENSMUSG00000036885	Arhgef26	-0.537126	3.53027	5.64018	0.0175534	0.857632	-0.0633707	3.53027	0.0775804	0.780604	1	-0.600497	3.53027	7.08799	0.00776021	0.290912	18.3855	12.6613	12.4502	11.5003	10.384	10.4103	8.51599	9.91359	8.92644	18.3855
ENSMUSG00000021662	Arhgef28	-0.0658963	4.91382	0.0999342	0.751909	1	0.0157288	4.91382	0.00571909	0.939718	1	-0.0501675	4.91382	0.0584127	0.809023	1	33.8287	26.026	32.07	30.0174	28.1997	30.1713	24.1486	37.8519	27.9533	37.8519
ENSMUSG00000021895	Arhgef3	0.406685	5.46408	4.99206	0.0254639	0.968732	-0.0629137	5.46408	0.120916	0.728044	1	0.343771	5.46408	3.58625	0.0582595	0.685318	33.305	34.0881	42.5339	49.4678	43.0631	54.2959	47.7181	48.7398	43.2103	54.2959
ENSMUSG00000051517	Arhgef39	-0.508715	3.92775	2.98079	0.0842584	1	-0.0733888	3.92775	0.0619065	0.803508	1	-0.582104	3.92775	3.90668	0.0480946	0.643175	17.8046	19.9658	16.2772	15.4442	13.1836	13.9012	18.1839	9.9136	11.6294	19.9658
ENSMUSG00000004562	Arhgef40	-0.00299404	8.2202	0.000297079	0.986248	1	-0.052373	8.2202	0.0909706	0.762947	1	-0.0553671	8.2202	0.101679	0.749824	1	330.771	234.338	310.327	307.072	290.857	291.209	277.643	354.054	286.656	354.054
ENSMUSG00000033542	Arhgef5	0.344051	4.78966	3.66992	0.0554027	1	-0.114635	4.78966	0.413825	0.520034	1	0.229416	4.78966	1.64294	0.199923	0.884485	27.198	19.561	23.0499	32.6764	30.7084	28.1435	24.0328	34.8771	27.6851	34.8771
ENSMUSG00000031511	Arhgef7	-0.00581121	6.82694	0.00107196	0.973881	1	0.0625832	6.82694	0.124585	0.724114	1	0.056772	6.82694	0.102617	0.748712	1	126.726	98.9096	106.092	118.734	113.562	104.166	104.934	133.724	113.947	133.724
ENSMUSG00000025656	Arhgef9	-0.129764	4.64227	0.37133	0.54228	1	0.187415	4.64227	0.780797	0.376898	1	0.0576506	4.64227	0.0743555	0.785098	1	30.332	18.6696	24.0779	24.5693	21.6594	22.0078	26.2321	31.7368	24.4353	31.7368
ENSMUSG00000007880	Arid1a	0.100012	8.50452	0.161028	0.688212	1	0.310262	8.50452	1.54821	0.2134	1	0.410274	8.50452	2.70347	0.10013	0.776457	403.989	231.938	315.966	357.988	338.566	334.742	329.969	574.637	379.554	574.637
ENSMUSG00000069729	Arid1b	0.31625	7.3074	1.50455	0.219973	1	0.120144	7.3074	0.217888	0.640654	1	0.436394	7.3074	2.86321	0.0906264	0.753617	147.411	103.834	138.368	172.144	159.374	167.563	116.979	254.806	163.879	254.806
ENSMUSG00000033237	Arid2	0.0566832	7.4791	0.0990378	0.752987	1	0.224049	7.4791	1.54973	0.213176	1	0.280732	7.4791	2.4322	0.118866	0.816371	196.898	136.731	145.768	184.343	160.647	163.885	173.789	259.798	182.763	259.798
ENSMUSG00000019564	Arid3a	0.269082	4.1705	1.09838	0.294622	1	-0.147523	4.1705	0.332582	0.564142	1	0.121559	4.1705	0.225389	0.634964	1	17.5531	12.2301	19.4476	21.2543	20.3634	16.4571	13.7291	17.3947	22.7555	22.7555
ENSMUSG00000004661	Arid3b	0.0335429	3.30869	0.0162855	0.898454	1	-0.363876	3.30869	1.91514	0.166394	1	-0.330333	3.30869	1.59532	0.206567	0.884485	10.7351	10.2805	10.4639	10.2187	10.2313	9.78694	7.93373	9.03574	9.65348	10.7351
ENSMUSG00000048118	Arid4a	0.214079	5.24128	0.536017	0.464088	1	0.20506	5.24128	0.494404	0.481969	1	0.419139	5.24128	2.05866	0.151344	0.856923	37.6514	20.0741	38.3677	42.7328	34.0025	38.2128	34.7462	55.2678	38.2491	55.2678
ENSMUSG00000039219	Arid4b	0.345548	7.3192	1.99576	0.15774	1	0.270266	7.3192	1.22452	0.268474	1	0.615814	7.3192	6.31626	0.0119636	0.366024	144.237	97.4609	141.219	151.92	161.878	171.823	133.846	236.893	196.859	236.893
ENSMUSG00000037447	Arid5a	0.455748	3.54868	2.31336	0.128267	1	-0.161886	3.54868	0.297587	0.585399	1	0.293862	3.54868	0.969097	0.324906	0.968481	8.77834	9.92591	8.4185	13.0837	14.0373	12.8268	7.09977	14.5701	15.5892	15.5892
ENSMUSG00000019947	Arid5b	0.214622	5.36003	0.16792	0.681967	1	0.44951	5.36003	0.735889	0.390981	1	0.664132	5.36003	1.59862	0.206099	0.884485	54.9323	11.2004	31.2949	41.5715	39.7544	32.4778	29.3606	88.4186	39.0493	88.4186
ENSMUSG00000025234	Arih1	0.117595	7.75844	0.209171	0.647418	1	0.305419	7.75844	1.41044	0.234984	1	0.423014	7.75844	2.7003	0.100329	0.77692	205.171	171.739	185.008	217.844	215.621	235.199	187.514	279.7	249.979	279.7
ENSMUSG00000064145	Arih2	0.243584	6.60381	1.13615	0.286467	1	0.126425	6.60381	0.307204	0.579401	1	0.370009	6.60381	2.62356	0.105288	0.783769	89.434	79.851	85.8078	97.1426	100.095	109.928	78.2576	124.124	109.715	124.124
ENSMUSG00000060904	Arl1	0.055487	7.27682	0.127377	0.721167	1	-0.00332514	7.27682	0.000458074	0.982924	1	0.0521619	7.27682	0.112764	0.73702	1	142.751	166.058	144.993	152.816	159.171	169.807	158.153	129.997	171.187	171.187
ENSMUSG00000025870	Arl10	-0.0886975	3.14763	0.077325	0.780956	1	0.201931	3.14763	0.40379	0.525138	1	0.113234	3.14763	0.128273	0.720229	1	10.1591	4.7074	11.5297	8.4769	8.65335	6.48309	10.3659	9.40209	9.01546	11.5297
ENSMUSG00000022911	Arl13b	-0.0221192	4.56571	0.0107125	0.917565	1	-0.0333542	4.56571	0.0244483	0.87575	1	-0.0554734	4.56571	0.068001	0.79427	1	24.7169	21.535	26.1598	23.7468	22.2951	22.6285	26.523	24.4795	20.1648	26.523
ENSMUSG00000027122	Arl14ep	0.21752	6.07216	0.687483	0.407022	1	0.184639	6.07216	0.497142	0.480759	1	0.402159	6.07216	2.35088	0.125213	0.829933	64.9866	47.8315	60.3613	63.2863	63.8309	84.5919	54.0883	82.9136	82.6866	84.5919
ENSMUSG00000042348	Arl15	0.212047	5.53283	1.75882	0.184771	1	-0.143584	5.53283	0.810858	0.367867	1	0.0684638	5.53283	0.184074	0.667895	1	45.6635	41.6091	42.0979	52.0805	48.8659	50.7426	45.3438	42.1145	47.3713	52.0805
ENSMUSG00000057594	Arl16	-0.113537	3.37583	0.146048	0.702341	1	-0.173455	3.37583	0.338926	0.56045	1	-0.286992	3.37583	0.935622	0.333406	0.979495	9.71382	13.6574	11.2622	10.5249	11.0823	8.3219	12.0608	7.56028	8.50623	13.6574
ENSMUSG00000024944	Arl2	-0.427331	4.45543	2.00697	0.156578	1	-0.0819684	4.45543	0.0738018	0.78588	1	-0.509299	4.45543	2.85608	0.0910289	0.754875	19.7421	33.4388	24.9003	20.3793	20.5135	17.8285	27.4495	14.639	17.8709	33.4388
ENSMUSG00000031776	Arl2bp	0.106946	7.36618	0.34399	0.557535	1	-0.125568	7.36618	0.474529	0.490911	1	-0.0186221	7.36618	0.010441	0.918613	1	136.257	173.579	169.215	161.061	177.444	182.96	151.436	145.196	186.925	186.925
ENSMUSG00000025035	Arl3	-0.207927	5.46338	0.512124	0.474221	1	-0.204836	5.46338	0.496039	0.481246	1	-0.412764	5.46338	2.0138	0.155875	0.861102	34.5094	68.0138	48.3957	44.7649	47.3897	38.2128	51.714	26.1602	37.2889	68.0138
ENSMUSG00000047446	Arl4a	0.0578494	6.18781	0.0509082	0.82149	1	-0.297276	6.18781	1.34177	0.246722	1	-0.239427	6.18781	0.870772	0.350742	1	63.3231	88.9329	65.6746	80.8956	83.2523	76.113	73.5978	48.2268	75.427	88.9329
ENSMUSG00000049866	Arl4c	-0.0763417	5.02017	0.18611	0.666174	1	-0.615511	5.02017	11.885	0.000565888	0.173586	-0.691852	5.02017	15.0611	0.000104085	0.0127712	36.9183	40.9598	34.9282	37.275	37.4129	32.7271	22.4113	22.3604	26.3529	40.9598
ENSMUSG00000036093	Arl5a	0.171062	7.24773	1.26776	0.260188	1	0.0286243	7.24773	0.0356074	0.850329	1	0.199686	7.24773	1.73075	0.188315	0.884485	136.728	138.679	140.681	156.184	164.006	162.389	162.497	146.171	159.665	164.006
ENSMUSG00000017418	Arl5b	0.175867	7.54815	0.427268	0.513332	1	-0.0922927	7.54815	0.117966	0.731252	1	0.0835742	7.54815	0.0965956	0.755954	1	200.244	118.444	143.444	211.225	183.452	183.024	146.109	288.656	208.701	288.656
ENSMUSG00000022722	Arl6	-0.0398602	4.18948	0.0435375	0.834716	1	-0.260989	4.18948	1.85358	0.173368	1	-0.300849	4.18948	2.47934	0.11535	0.808889	17.0714	23.2665	19.2323	18.8698	18.6301	20.135	16.3886	13.275	16.644	23.2665
ENSMUSG00000030654	Arl6ip1	-0.211798	6.88032	0.66893	0.413425	1	-0.208818	6.88032	0.649522	0.420283	1	-0.420616	6.88032	2.63132	0.104775	0.783224	130.392	149.609	127.65	130.23	110.712	112.083	149.293	61.5763	88.181	149.609
ENSMUSG00000029404	Arl6ip4	-0.00578943	5.75826	0.000618882	0.980153	1	-0.21088	5.75826	0.820207	0.36512	1	-0.21667	5.75826	0.867214	0.351728	1	39.6413	68.1219	63.3162	46.1583	56.2467	62.7737	54.0304	39.021	57.1336	68.1219
ENSMUSG00000035199	Arl6ip5	-0.66277	3.47774	9.21418	0.00240148	0.290318	-0.146921	3.47774	0.443444	0.505465	1	-0.809691	3.47774	13.8701	0.000195888	0.0211838	11.9919	17.531	15.599	9.75421	8.90784	9.84931	8.28118	8.42777	9.12217	17.531
ENSMUSG00000026960	Arl6ip6	0.0890046	5.36021	0.23969	0.62443	1	0.145837	5.36021	0.646174	0.421484	1	0.234841	5.36021	1.6767	0.195364	0.884485	39.6413	39.2394	39.2074	43.2642	39.5508	41.8284	48.8763	35.1579	42.1674	48.8763
ENSMUSG00000026426	Arl8a	0.0285906	6.06746	0.0350439	0.851504	1	-0.0526464	6.06746	0.119215	0.729888	1	-0.0240558	6.06746	0.024934	0.874532	1	64.0964	70.3114	64.0173	63.8669	70.4547	69.7555	64.6548	65.0505	70.5234	70.5234
ENSMUSG00000030105	Arl8b	0.107846	6.59109	0.197592	0.656671	1	0.292482	6.59109	1.45532	0.227676	1	0.400328	6.59109	2.71986	0.0991065	0.773598	81.2205	90.0899	81.9192	92.2588	106.334	114.327	81.3063	103.691	115.654	115.654
ENSMUSG00000027599	Armc1	0.0749542	5.92013	0.216409	0.64179	1	0.0590635	5.92013	0.135006	0.713297	1	0.134018	5.92013	0.695568	0.404277	1	55.8225	58.3826	58.5205	57.5382	60.0134	66.888	57.7366	59.9931	69.2431	69.2431
ENSMUSG00000038525	Armc10	0.054266	6.73517	0.107505	0.743003	1	-0.189744	6.73517	1.31364	0.251737	1	-0.135478	6.73517	0.670754	0.412789	1	101.276	127.316	103.622	120.302	104.044	109.028	111.188	80.356	100.984	127.316
ENSMUSG00000042178	Armc5	-0.0527768	5.11617	0.0870936	0.767905	1	-0.199116	5.11617	1.23778	0.2659	1	-0.251893	5.11617	1.98944	0.158399	0.862624	34.1283	38.8089	37.3101	32.4981	37.0455	35.9025	30.1132	30.14	35.3965	38.8089
ENSMUSG00000002343	Armc6	-0.227358	3.37601	1.04232	0.307283	1	0.136817	3.37601	0.37762	0.53888	1	-0.0905404	3.37601	0.167589	0.682264	1	9.58771	12.2157	11.8509	9.37989	10.6933	10.1522	10.6521	8.51201	9.61011	12.2157
ENSMUSG00000032468	Armc8	0.191262	5.14595	1.35215	0.244902	1	-0.040952	5.14595	0.0625308	0.80254	1	0.15031	5.14595	0.841424	0.35899	1	35.4196	32.4874	31.3644	35.6827	38.5095	37.8629	37.2761	35.6454	33.569	38.5095
ENSMUSG00000062590	Armc9	-0.0187075	4.53235	0.0106303	0.917881	1	-0.0699662	4.53235	0.149857	0.698672	1	-0.0886737	4.53235	0.240872	0.623577	1	22.518	19.4252	24.6676	24.1537	23.6192	24.5617	23.3379	23.719	21.3921	24.6676
ENSMUSG00000033460	Armcx1	-0.161837	5.01599	0.639244	0.423985	1	-0.157885	5.01599	0.606477	0.436117	1	-0.319722	5.01599	2.49922	0.113903	0.806974	34.5618	35.3325	38.4646	33.1527	31.3556	31.231	36.4256	23.7732	26.1929	38.4646
ENSMUSG00000033436	Armcx2	0.0385963	7.69479	0.0635475	0.800974	1	-0.0994042	7.69479	0.421681	0.516099	1	-0.0608078	7.69479	0.157908	0.691089	1	203.81	207.45	213.009	213.896	213.839	211.137	202.165	188.87	209.703	213.896
ENSMUSG00000049047	Armcx3	-0.230667	5.47996	1.73297	0.188032	1	-0.0204631	5.47996	0.0136312	0.907056	1	-0.25113	5.47996	2.06422	0.150792	0.856431	50.9001	50.8615	47.7175	46.4487	41.9941	40.0206	47.776	35.8789	39.316	50.9001
ENSMUSG00000049804	Armcx4	-0.0592954	7.45981	0.0741459	0.785393	1	0.0536373	7.45981	0.0607148	0.80537	1	-0.00565813	7.45981	0.000676108	0.979256	1	207.79	132.24	193.922	183.356	164.362	165.693	143.791	218.635	173.588	218.635
ENSMUSG00000072969	Armcx5	0.275963	5.03661	1.98269	0.159107	1	0.0534191	5.03661	0.0752072	0.783901	1	0.329382	5.03661	2.845	0.0916588	0.756418	30.2244	29.1923	25.4119	31.502	33.4665	39.3188	28.6187	40.3404	36.3743	40.3404
ENSMUSG00000050394	Armcx6	-0.27405	5.06336	2.19144	0.138779	1	-0.0663005	5.06336	0.127891	0.720629	1	-0.340351	5.06336	3.3888	0.0656406	0.712182	32.8918	40.8359	38.9687	29.9594	34.0894	34.1993	33.4058	24.5368	31.3141	40.8359
ENSMUSG00000061759	Armt1	-0.212386	4.77036	1.41393	0.234405	1	0.026753	4.77036	0.0224759	0.880828	1	-0.185633	4.77036	1.09116	0.296214	0.95224	27.2927	31.1755	29.472	25.3147	26.9835	26.3039	26.5874	25.1445	26.5094	31.1755
ENSMUSG00000015522	Arnt	0.238586	6.8271	0.843316	0.35845	1	0.218522	6.8271	0.709082	0.399749	1	0.457108	6.8271	3.09174	0.0786904	0.732995	113.465	82.7942	96.6583	117.57	109.111	127.196	91.847	160.614	121.551	160.614
ENSMUSG00000015709	Arnt2	0.150199	6.76557	0.68184	0.408954	1	0.320928	6.76557	3.12254	0.0772165	1	0.471127	6.76557	6.71397	0.00956606	0.323519	108.503	79.647	90.0091	110.141	99.7678	99.4905	123.87	151.919	114.801	151.919
ENSMUSG00000055116	Arntl	0.316012	3.15617	1.93719	0.163974	1	-0.080826	3.15617	0.130359	0.71806	1	0.235186	3.15617	1.0921	0.296006	0.95224	7.80259	7.30458	7.99328	9.11554	9.36596	10.535	7.8179	11.0584	8.26863	11.0584
ENSMUSG00000029621	Arpc1a	0.105846	6.34366	0.380246	0.537471	1	-0.154372	6.34366	0.809525	0.368261	1	-0.0485259	6.34366	0.0800739	0.777197	1	67.6541	91.8105	83.8714	79.5546	83.2472	96.1487	73.3101	72.2324	82.3259	96.1487
ENSMUSG00000029622	Arpc1b	0.220661	5.09759	1.28816	0.256387	1	0.119393	5.09759	0.379814	0.537703	1	0.340054	5.09759	3.07417	0.0795453	0.732995	28.9895	32.5304	32.3344	31.8934	37.0013	35.759	42.3622	30.8277	35.678	42.3622
ENSMUSG00000006304	Arpc2	-0.0150355	7.28074	0.00736932	0.93159	1	-0.0927143	7.28074	0.280251	0.596537	1	-0.10775	7.28074	0.378777	0.538259	1	143.589	181.749	150.855	146.603	164.006	165.194	157.111	129.997	159.611	181.749
ENSMUSG00000029465	Arpc3	0.0280848	6.2776	0.0130746	0.908965	1	-0.172068	6.2776	0.490466	0.48372	1	-0.143983	6.2776	0.343698	0.557702	1	63.4158	99.5586	74.0231	67.6419	81.7996	91.9916	83.6806	54.8614	80.5881	99.5586
ENSMUSG00000079426	Arpc4	-0.0187181	6.80314	0.00690694	0.933766	1	-0.188216	6.80314	0.69762	0.403585	1	-0.206934	6.80314	0.843907	0.358282	1	90.0986	159.656	107.705	102.214	123.621	116.384	106.905	75.4847	122.319	159.656
ENSMUSG00000008475	Arpc5	-0.132253	6.26316	0.476256	0.490123	1	-0.0991962	6.26316	0.267788	0.60482	1	-0.231449	6.26316	1.45992	0.226944	0.907678	72.0563	105.186	71.8425	75.3051	76.913	77.9843	79.0479	57.119	75.1112	105.186
ENSMUSG00000026755	Arpc5l	-0.108279	5.73454	0.209005	0.647548	1	-0.231351	5.73454	0.952442	0.329098	1	-0.339631	5.73454	2.05399	0.151808	0.857273	42.0972	71.499	57.5078	48.3433	54.6489	58.1658	53.2751	37.7566	55.2154	71.499
ENSMUSG00000039043	Arpin	0.0136081	3.89614	0.00445344	0.946793	1	-0.0477299	3.89614	0.0551222	0.814379	1	-0.0341219	3.89614	0.0283387	0.866315	1	14.3484	13.3647	16.6648	13.0637	15.1688	16.6441	15.7516	13.6144	14.5635	16.6648
ENSMUSG00000007656	Arpp19	-0.171356	7.17632	0.455092	0.499927	1	-0.138177	7.17632	0.296051	0.586369	1	-0.309533	7.17632	1.48376	0.223187	0.903453	140.813	159.456	135.837	142.481	146.547	147.054	159.022	126.758	143.021	159.456
ENSMUSG00000018909	Arrb1	-0.148752	5.6075	0.299707	0.584066	1	-0.0512195	5.6075	0.0355907	0.850363	1	-0.199971	5.6075	0.542906	0.461231	1	57.8554	41.3814	54.8375	57.5075	43.8372	45.8496	39.6576	55.429	41.4834	57.8554
ENSMUSG00000060216	Arrb2	-0.220178	5.08961	1.22152	0.269063	1	-0.0196416	5.08961	0.00970812	0.921512	1	-0.23982	5.08961	1.45195	0.228215	0.908671	31.5769	40.581	39.046	33.7333	34.257	34.3479	36.3677	22.8476	33.0212	40.581
ENSMUSG00000026972	Arrdc1	-0.345556	2.81991	1.48772	0.222571	1	-0.172438	2.81991	0.364895	0.5458	1	-0.517994	2.81991	3.35102	0.0671636	0.71541	7.69785	10.1723	7.84795	7.43178	7.68619	4.79998	6.65969	4.8959	5.60133	10.1723
ENSMUSG00000074794	Arrdc3	-0.149179	7.6185	0.492283	0.482911	1	-0.217273	7.6185	1.04299	0.307128	1	-0.366453	7.6185	2.96403	0.0851354	0.743089	235.282	197.549	230.061	237.12	196.736	173.423	205.64	130.29	161.852	237.12
ENSMUSG00000022620	Arsa	-0.0844355	3.90829	0.159786	0.689353	1	-0.217064	3.90829	1.05271	0.304883	1	-0.301499	3.90829	2.0482	0.152387	0.857273	14.9244	17.0981	16.1803	13.354	16.2886	15.709	14.6513	12.6417	13.4965	17.0981
ENSMUSG00000042082	Arsb	-0.162436	4.41201	0.591527	0.441829	1	0.259794	4.41201	1.52292	0.217178	1	0.0973584	4.41201	0.21601	0.642097	1	24.5345	21.115	18.3933	21.7537	15.664	20.0382	26.0409	22.538	20.6583	26.0409
ENSMUSG00000036412	Arsi	-0.423006	1.71844	0.49668	0.480963	1	1.39671	1.71844	5.3715	0.0204684	1	0.973702	1.71844	2.69365	0.100749	0.777334	2.46302	3.89578	1.35773	2.55467	1.83247	1.37142	10.6011	2.14385	2.82734	10.6011
ENSMUSG00000000325	Arvcf	-0.0656244	5.9516	0.165086	0.684516	1	-0.155464	5.9516	0.927307	0.335564	1	-0.221088	5.9516	1.87818	0.170541	0.878334	56.8944	57.2735	74.9437	65.2028	64.625	63.1462	61.0342	56.75	56.2973	74.9437
ENSMUSG00000048355	Arxes1	-0.252686	4.00163	0.900118	0.34275	1	-0.110606	4.00163	0.171663	0.678638	1	-0.363292	4.00163	1.86369	0.172199	0.879637	14.1382	22.267	18.2402	15.3163	15.2114	15.765	19.2347	9.89538	13.4544	22.267
ENSMUSG00000048040	Arxes2	-0.15848	4.89758	0.46579	0.49493	1	-0.068659	4.89758	0.0873068	0.767629	1	-0.227139	4.89758	0.959096	0.327415	0.971645	27.1789	38.9833	30.7853	27.881	26.7827	33.1698	34.1007	19.8941	28.849	38.9833
ENSMUSG00000003559	As3mt	-0.0423237	4.20817	0.0379079	0.845628	1	0.00361429	4.20817	0.000277154	0.986717	1	-0.0387094	4.20817	0.0319948	0.858039	1	14.5055	20.1823	21.3154	16.7215	18.1211	19.6986	19.9212	15.5889	19.5246	21.3154
ENSMUSG00000031591	Asah1	-0.0146089	5.34194	0.00588332	0.93886	1	0.0481435	5.34194	0.0641424	0.800065	1	0.0335345	5.34194	0.0312079	0.859777	1	43.6212	37.4427	40.7415	45.0552	38.1255	39.0231	41.1742	42.5773	36.382	45.0552
ENSMUSG00000022377	Asap1	0.198699	7.0113	0.662293	0.415752	1	0.145364	7.0113	0.355239	0.551163	1	0.344063	7.0113	1.98605	0.158754	0.86338	133.901	99.7211	113.698	136.153	129.087	127.979	120.164	171.332	127.977	171.332
ENSMUSG00000052632	Asap2	0.31716	6.60737	1.2552	0.262562	1	0.240511	6.60737	0.72431	0.394734	1	0.557671	6.60737	3.87239	0.0490865	0.646782	100.44	51.4274	82.2789	105.701	93.7191	98.5711	82.7059	156.928	104.545	156.928
ENSMUSG00000036995	Asap3	-0.331662	3.60263	1.85036	0.173741	1	-0.106934	3.60263	0.191451	0.661712	1	-0.438596	3.60263	3.26573	0.0707416	0.726578	14.7673	11.8497	15.9381	13.2379	11.402	9.10126	12.3349	11.7891	8.0019	15.9381
ENSMUSG00000026311	Asb1	-0.175586	3.95547	0.534064	0.464903	1	0.129271	3.95547	0.292262	0.588775	1	-0.0463155	3.95547	0.037659	0.846129	1	15.4629	15.5904	14.6038	13.2009	18.1388	13.9826	13.3692	19.0855	15.1531	19.0855
ENSMUSG00000033781	Asb13	-0.245858	3.89799	1.47213	0.22501	1	-0.130279	3.89799	0.412072	0.52092	1	-0.376137	3.89799	3.47628	0.0622546	0.701288	17.6062	16.8924	15.327	15.5616	13.8676	14.1089	15.5396	12.2684	12.2316	17.6062
ENSMUSG00000020305	Asb3	0.160372	4.20856	0.695188	0.404405	1	-0.188262	4.20856	0.964779	0.325986	1	-0.0278899	4.20856	0.0212423	0.884121	1	17.3856	19.8577	17.0039	16.8957	19.19	21.2571	16.4465	17.1235	20.4315	21.2571
ENSMUSG00000042607	Asb4	1.01177	4.2235	14.8645	0.000115517	0.0332003	-0.23991	4.2235	0.862916	0.352924	1	0.771858	4.2235	8.71226	0.00316077	0.164164	9.84489	12.8236	15.4536	16.8957	26.9271	26.8051	20.2107	15.6377	22.8321	26.9271
ENSMUSG00000039483	Asb6	0.462137	5.53386	5.37931	0.0203769	0.916697	-0.0117798	5.53386	0.003538	0.952569	1	0.450357	5.53386	5.1312	0.0234995	0.497796	38.1227	35.384	40.5962	42.9897	56.5521	53.6725	41.4638	49.9962	57.2936	57.2936
ENSMUSG00000030509	Asb7	0.141814	4.941	0.509759	0.475243	1	0.0570628	4.941	0.0832521	0.772938	1	0.198876	4.941	1.01034	0.314821	0.957223	30.31	26.5653	26.9621	28.0175	31.2094	34.4254	25.6311	33.9254	38.4992	38.4992
ENSMUSG00000048175	Asb8	0.0822921	4.67688	0.183833	0.668099	1	0.00856418	4.67688	0.00200536	0.964282	1	0.0908563	4.67688	0.226134	0.634406	1	23.4078	26.6753	23.8829	21.6567	26.3163	30.0466	23.2799	23.627	30.5139	30.5139
ENSMUSG00000044475	Ascc1	-0.162729	4.89362	0.499401	0.479763	1	-0.121018	4.89362	0.275678	0.599548	1	-0.283746	4.89362	1.5208	0.217498	0.89595	25.869	38.3085	33.378	26.9402	31.3556	29.3609	27.9707	20.5092	33.1279	38.3085
ENSMUSG00000020412	Ascc2	0.0409573	6.23729	0.052215	0.819253	1	0.234522	6.23729	1.71841	0.189898	1	0.275479	6.23729	2.37256	0.123484	0.826043	70.1709	58.5449	79.1578	76.1385	71.6191	68.6958	82.059	90.4646	81.1391	90.4646
ENSMUSG00000038774	Ascc3	0.166177	5.17073	0.405722	0.524149	1	0.28695	5.17073	1.21706	0.269939	1	0.453127	5.17073	3.02698	0.0818901	0.736756	37.4943	24.8897	30.2776	36.8686	31.0502	37.6518	32.1982	58.0932	34.4615	58.0932
ENSMUSG00000019857	Asf1a	0.189833	5.96443	0.971739	0.324247	1	-0.093366	5.96443	0.235809	0.627249	1	0.0964667	5.96443	0.251536	0.615995	1	46.7631	74.8314	53.7245	59.0478	66.987	77.1113	61.1533	56.0959	65.5089	77.1113
ENSMUSG00000005470	Asf1b	-0.139008	4.03007	0.39169	0.531413	1	-0.123728	4.03007	0.309018	0.578283	1	-0.262736	4.03007	1.40358	0.236125	0.919952	18.3282	18.8837	16.4225	15.9087	17.7648	15.2727	18.9946	11.4238	13.3365	18.9946
ENSMUSG00000028053	Ash1l	0.126937	6.63649	0.13627	0.712018	1	0.431979	6.63649	1.57551	0.209409	1	0.558916	6.63649	2.63111	0.104788	0.783224	115.532	51.4394	85.0218	101.89	85.7879	90.776	83.8655	184.852	94.8759	184.852
ENSMUSG00000031575	Ash2l	0.0443406	7.1804	0.0796811	0.77773	1	-0.0899828	7.1804	0.328539	0.566521	1	-0.0456422	7.1804	0.0845775	0.771187	1	130.972	144.246	148.181	142.325	154.167	150.098	148.65	134.979	151.008	154.167
ENSMUSG00000025533	Asl	-0.197685	4.09662	0.695305	0.404366	1	-0.228999	4.09662	0.925594	0.33601	1	-0.426685	4.09662	3.24025	0.0718496	0.727336	16.967	21.048	22.139	16.025	17.1129	17.3316	14.9988	11.9884	15.6312	22.139
ENSMUSG00000052456	Asna1	0.0450389	6.15004	0.0598686	0.806704	1	-0.180733	6.15004	0.96374	0.326246	1	-0.135694	6.15004	0.543921	0.460812	1	68.1286	78.6731	68.7422	69.3246	80.5778	72.3737	76.4996	55.2677	68.8164	80.5778
ENSMUSG00000029752	Asns	0.549268	6.27372	5.86371	0.0154562	0.808139	0.138407	6.27372	0.376415	0.539528	1	0.687675	6.27372	9.18757	0.00243664	0.136375	52.4711	61.8457	56.8732	70.4857	92.2344	85.1529	81.4802	92.8029	102.051	102.051
ENSMUSG00000026095	Asnsd1	-0.15689	6.29479	0.713967	0.39813	1	-0.10214	6.29479	0.302426	0.582366	1	-0.259031	6.29479	1.94672	0.16294	0.867966	74.1137	97.2733	81.2805	73.6256	81.2846	85.3146	77.3999	57.3719	78.2221	97.2733
ENSMUSG00000028207	Asph	0.0819561	6.63871	0.254862	0.613672	1	0.329062	6.63871	4.12068	0.0423621	1	0.411018	6.63871	6.42594	0.0112465	0.353832	96.1037	83.2264	87.9747	101.258	89.5138	92.6336	129.273	117.126	98.7508	129.273
ENSMUSG00000029348	Asphd2	-0.415632	4.34904	2.63269	0.104684	1	-0.0808928	4.34904	0.0996617	0.752236	1	-0.496525	4.34904	3.76225	0.0524221	0.662667	17.0191	26.3506	24.9487	20.5535	19.8009	19.8856	20.7319	14.7851	18.6178	26.3506
ENSMUSG00000033952	Aspm	0.143485	6.40014	0.384353	0.535283	1	0.104258	6.40014	0.203657	0.651785	1	0.247743	6.40014	1.14787	0.283996	0.95224	96.4064	54.2162	64.3822	97.1937	82.5629	76.2386	73.0828	124.736	90.1547	124.736
ENSMUSG00000025142	Aspscr1	-0.0978336	6.35653	0.214978	0.642893	1	0.413069	6.35653	3.83102	0.0503122	1	0.315235	6.35653	2.23814	0.134643	0.838505	60.7781	85.3291	84.2	71.7608	75.8451	70.4438	117.391	76.3317	94.5852	117.391
ENSMUSG00000024654	Asrgl1	-0.173063	4.90341	0.788517	0.374549	1	-0.099556	4.90341	0.259889	0.610196	1	-0.272619	4.90341	1.96478	0.161003	0.867058	33.1299	36.2011	35.011	25.8139	29.6184	29.823	30.7597	22.1285	26.1261	36.2011
ENSMUSG00000026587	Astn1	-0.436424	4.59139	3.11457	0.0775951	1	0.224926	4.59139	0.8301	0.362244	1	-0.211498	4.59139	0.741369	0.389223	1	33.6241	25.3767	24.524	25.5197	18.332	18.7445	24.053	28.2337	17.5667	33.6241
ENSMUSG00000040250	Asun	0.223792	6.61636	1.90919	0.167053	1	0.079248	6.61636	0.240685	0.623712	1	0.30304	6.61636	3.51017	0.0609932	0.695427	82.613	82.9145	93.0033	99.897	98.4747	109.039	93.2633	111.423	111.468	111.468
ENSMUSG00000042548	Asxl1	0.41333	8.16504	2.47635	0.11557	1	0.10842	8.16504	0.171092	0.679143	1	0.52175	8.16504	3.94041	0.0471392	0.64223	259.789	182.344	240.331	279.504	299.813	338.368	206.335	433.714	341.895	433.714
ENSMUSG00000037486	Asxl2	0.028472	5.58448	0.00561414	0.940272	1	0.610632	5.58448	2.57177	0.108786	1	0.639104	5.58448	2.81487	0.0933943	0.758863	53.614	28.8261	38.7929	43.0233	43.1169	49.497	44.0743	83.7777	45.848	83.7777
ENSMUSG00000045215	Asxl3	0.258377	5.93381	0.586209	0.443889	1	0.440917	5.93381	1.70886	0.191134	1	0.699294	5.93381	4.27194	0.0387467	0.598015	62.3856	37.7674	43.3071	60.4159	56.8066	56.291	43.7403	126.716	61.2461	126.716
ENSMUSG00000013662	Atad1	0.130803	6.43097	0.748402	0.386983	1	0.0540092	6.43097	0.128165	0.720343	1	0.184813	6.43097	1.49979	0.220703	0.900245	81.1678	79.4306	80.4172	89.3556	88.4167	89.8282	91.1509	86.5674	89.3546	91.1509
ENSMUSG00000022360	Atad2	0.194103	7.2798	0.769202	0.380464	1	0.179183	7.2798	0.656831	0.417681	1	0.373286	7.2798	2.84405	0.0917125	0.756418	169.558	107.673	129.204	166.77	145.382	159.678	148.04	215.199	155.991	215.199
ENSMUSG00000052812	Atad2b	0.0397481	5.10615	0.00443793	0.946886	1	0.809068	5.10615	1.81947	0.177376	1	0.848816	5.10615	2.00066	0.157231	0.861102	43.307	7.57512	29.2118	30.7142	27.6398	24.6233	24.7856	89.0275	31.2608	89.0275
ENSMUSG00000029036	Atad3a	-0.00289815	5.97682	0.000328766	0.985534	1	-0.0114191	5.97682	0.00511722	0.942972	1	-0.0143173	5.97682	0.00806793	0.928429	1	61.321	63.09	66.1264	59.3381	64.2383	61.4024	71.9826	58.483	60.0143	71.9826
ENSMUSG00000017550	Atad5	0.202024	6.39681	0.63967	0.42383	1	0.296935	6.39681	1.38533	0.239196	1	0.498958	6.39681	3.89861	0.048326	0.643177	89.8605	49.1301	72.6661	82.6205	72.026	88.8929	73.7199	137.694	90.528	137.694
ENSMUSG00000024426	Atat1	-0.173871	5.59175	1.02463	0.311424	1	0.11024	5.59175	0.412917	0.520493	1	-0.0636302	5.59175	0.138509	0.709768	1	54.7517	50.6835	48.7744	45.8932	45.1127	43.0127	50.7542	52.4411	41.6823	54.7517
ENSMUSG00000030850	Ate1	0.205552	4.56713	0.695748	0.404216	1	0.108684	4.56713	0.196517	0.657547	1	0.314236	4.56713	1.63687	0.200756	0.884485	21.4317	18.6954	22.2296	24.8944	22.91	27.1167	17.0262	32.3928	25.5903	32.3928
ENSMUSG00000023027	Atf1	0.337542	6.27175	4.52244	0.0334532	1	-0.0989706	6.27175	0.391374	0.531578	1	0.238571	6.27175	2.26716	0.132142	0.835472	67.6821	74.8647	64.7661	80.3896	85.2755	91.4732	69.2168	76.0867	84.8225	91.4732
ENSMUSG00000027104	Atf2	0.17414	7.10439	0.831239	0.361915	1	0.159295	7.10439	0.697425	0.40365	1	0.333435	7.10439	3.04991	0.0807418	0.735739	128.78	108.234	127.252	131.369	135.001	153.09	115.18	174.816	163.712	174.816
ENSMUSG00000026628	Atf3	-0.29068	7.01866	0.911561	0.339701	1	-0.0214255	7.01866	0.00495891	0.94386	1	-0.312106	7.01866	1.05119	0.305234	0.95224	81.7438	205.123	155.118	105.903	147.361	107.47	134.642	86.3724	142.541	205.123
ENSMUSG00000042406	Atf4	0.0736273	9.17627	0.114248	0.735359	1	-0.189898	9.17627	0.759561	0.383466	1	-0.11627	9.17627	0.284894	0.593511	1	460.771	698.481	583.219	549.023	650.222	628.86	495.829	462.383	677.334	698.481
ENSMUSG00000038539	Atf5	0.128588	4.82235	0.286616	0.592397	1	-0.091423	4.82235	0.145314	0.703054	1	0.037165	4.82235	0.0240215	0.87683	1	20.0039	32.032	28.6305	28.5079	31.9252	27.5017	29.4892	21.8816	33.9281	33.9281
ENSMUSG00000026663	Atf6	0.0656534	4.99219	0.0975149	0.754833	1	0.294942	4.99219	1.98561	0.158801	1	0.360595	4.99219	2.96956	0.0848451	0.742011	29.6917	26.026	29.8416	30.0174	31.5144	28.9245	29.1289	46.3337	33.8214	46.3337
ENSMUSG00000015461	Atf6b	-0.143795	6.49868	0.611149	0.434356	1	-0.0465113	6.49868	0.063941	0.800372	1	-0.190307	6.49868	1.0724	0.300404	0.95224	87.9757	95.8795	106.965	88.7752	89.9436	83.0956	98.9691	71.5873	89.888	106.965
ENSMUSG00000099083	Atf7	-0.131297	5.83196	0.241073	0.623432	1	0.027719	5.83196	0.0108138	0.917178	1	-0.103578	5.83196	0.150451	0.698105	1	69.1304	33.9634	46.4665	53.6091	52.7986	51.6284	52.618	100.265	50.8745	100.265
ENSMUSG00000030213	Atf7ip	-0.11191	6.87537	0.177542	0.673494	1	0.232172	6.87537	0.764693	0.381864	1	0.120262	6.87537	0.205377	0.650415	1	135.968	88.9934	104.91	123.994	110.783	108.582	102.327	169.235	110.739	169.235
ENSMUSG00000037204	Atg101	0.0882998	5.16209	0.0842087	0.771673	1	-0.238557	5.16209	0.614154	0.433228	1	-0.150257	5.16209	0.243918	0.621391	1	22.727	49.6171	35.4611	30.0755	42.9613	40.5193	30.4609	25.8679	43.8504	49.6171
ENSMUSG00000032905	Atg12	0.188419	6.05853	1.07195	0.300505	1	-0.112616	6.05853	0.384099	0.535418	1	0.0758028	6.05853	0.17393	0.676642	1	52.4711	73.1541	62.2507	68.0473	76.7602	70.4412	60.5163	59.5059	75.9114	76.7602
ENSMUSG00000027244	Atg13	0.493783	5.59605	3.3624	0.0667006	1	0.0978111	5.59605	0.133169	0.715169	1	0.591594	5.59605	4.83304	0.0279193	0.528786	41.6236	35.9891	42.2269	50.8204	48.7886	55.8802	37.1962	66.2622	55.4951	66.2622
ENSMUSG00000037526	Atg14	0.503303	5.85638	3.47415	0.0623348	1	-0.0575205	5.85638	0.0457864	0.830565	1	0.445782	5.85638	2.73346	0.0982662	0.771519	45.6635	42.3666	48.9285	53.7062	64.9	77.236	35.6149	77.5063	74.471	77.5063
ENSMUSG00000026289	Atg16l1	0.208685	5.96076	0.921087	0.33719	1	0.022784	5.96076	0.0110323	0.916348	1	0.231469	5.96076	1.13713	0.286259	0.95224	58.2334	53.4856	59.022	60.1114	64.265	70.4629	46.9819	79.7976	67.1641	79.7976
ENSMUSG00000047767	Atg16l2	-0.119216	3.60798	0.21956	0.639375	1	-0.490355	3.60798	3.64952	0.0560853	1	-0.609571	3.60798	5.69204	0.017042	0.429456	13.6153	14.1222	14.6786	13.6443	12.0129	11.5324	12.2191	8.40342	8.80209	14.6786
ENSMUSG00000024773	Atg2a	-0.25996	3.93037	1.48856	0.22244	1	-0.00667352	3.93037	0.000985156	0.974961	1	-0.266633	3.93037	1.59519	0.206587	0.884485	18.4914	14.6027	16.773	14.7209	14.9925	12.0536	15.3258	16.9422	12.3367	18.4914
ENSMUSG00000106907	Atg2a	-0.25996	3.93037	1.48856	0.22244	1	-0.00667352	3.93037	0.000985156	0.974961	1	-0.266633	3.93037	1.59519	0.206587	0.884485	18.4914	14.6027	16.773	14.7209	14.9925	12.0536	15.3258	16.9422	12.3367	18.4914
ENSMUSG00000041341	Atg2b	0.128494	5.91379	0.345746	0.556531	1	0.231423	5.91379	1.12654	0.288515	1	0.359916	5.91379	2.72155	0.0990015	0.773113	59.4358	42.6912	57.5032	60.6155	53.9561	60.8413	53.9145	89.539	62.9483	89.539
ENSMUSG00000022663	Atg3	0.0364059	5.06184	0.0465595	0.829162	1	0.0232336	5.06184	0.0190785	0.890142	1	0.0596395	5.06184	0.126057	0.722556	1	28.9062	35.9277	32.8935	32.9277	32.7809	35.283	33.5301	32.4687	35.0637	35.9277
ENSMUSG00000079418	Atg4a	0.225823	3.6317	0.977462	0.322826	1	0.170021	3.6317	0.563192	0.452977	1	0.395844	3.6317	3.03796	0.0813381	0.736343	11.3635	9.68533	11.9172	14.0507	13.5578	10.7844	14.5355	11.8107	13.0164	14.5355
ENSMUSG00000026280	Atg4b	0.0468679	6.32244	0.0544346	0.815519	1	0.0432094	6.32244	0.0463715	0.829502	1	0.0900773	6.32244	0.201727	0.65333	1	80.8325	75.6414	83.1763	77.8125	80.0259	81.4647	73.4012	87.6841	79.291	87.6841
ENSMUSG00000028550	Atg4c	-0.297109	3.5506	1.59066	0.207231	1	0.147187	3.5506	0.391201	0.531669	1	-0.149922	3.5506	0.413273	0.520313	1	15.8047	11.1548	12.0366	11.261	10.2265	10.1347	13.9776	10.2875	9.7661	15.8047
ENSMUSG00000002820	Atg4d	0.099892	4.09675	0.214883	0.642967	1	-0.276876	4.09675	1.64997	0.198963	1	-0.176984	4.09675	0.675806	0.411035	1	13.0919	18.6431	19.7731	19.3212	18.5006	17.096	16.0872	14.1971	16.5042	19.7731
ENSMUSG00000038160	Atg5	0.240203	5.48272	1.95757	0.161774	1	-0.0829661	5.48272	0.235168	0.627718	1	0.157237	5.48272	0.842482	0.358688	1	38.018	47.2363	36.5753	45.5777	49.4767	50.1816	44.9384	41.0671	48.5982	50.1816
ENSMUSG00000030314	Atg7	-0.101797	5.09234	0.210741	0.646187	1	0.0374223	5.09234	0.0285171	0.865899	1	-0.064375	5.09234	0.0846192	0.771133	1	27.6071	46.4747	30.579	31.9334	34.7151	34.8355	36.7151	25.9721	37.5022	46.4747
ENSMUSG00000033124	Atg9a	0.0292958	5.1651	0.0165604	0.897605	1	0.0780281	5.1651	0.118056	0.731152	1	0.107324	5.1651	0.223541	0.636355	1	37.6724	31.3378	34.7915	36.9718	36.0274	35.6891	29.349	44.3962	35.6715	44.3962
ENSMUSG00000062031	Athl1	-0.383684	4.74679	4.62887	0.0314383	1	-0.202011	4.74679	1.27146	0.259493	1	-0.585695	4.74679	10.7946	0.00101795	0.0734719	33.5145	33.1141	31.3918	24.9081	26.0109	24.9973	24.6698	20.29	21.9785	33.5145
ENSMUSG00000026192	Atic	0.129161	6.7085	0.61955	0.431215	1	0.0586788	6.7085	0.128277	0.720225	1	0.18784	6.7085	1.31381	0.251706	0.942557	96.0923	91.3502	103.331	113.857	106.538	99.671	122.527	95.8759	111.203	122.527
ENSMUSG00000059811	Atl2	0.372026	6.21137	2.93237	0.0868198	1	0.0585533	6.21137	0.0731679	0.786779	1	0.430579	6.21137	3.93543	0.0472789	0.642373	59.5681	61.852	61.0854	72.9962	77.2505	90.2381	54.8782	94.5774	93.4509	94.5774
ENSMUSG00000024759	Atl3	-0.00258785	5.67948	7.61755e-05	0.993036	1	0.208184	5.67948	0.493724	0.482271	1	0.205596	5.67948	0.48192	0.487554	1	69.8043	30.571	45.6343	58.3511	44.8446	44.6959	52.0035	69.5168	44.7573	69.8043
ENSMUSG00000034218	Atm	0.616785	4.73028	1.82163	0.17712	1	0.0414752	4.73028	0.00830743	0.927377	1	0.65826	4.73028	2.07797	0.149438	0.854064	38.2333	9.25272	24.4174	29.734	21.3838	18.639	25.2534	50.9647	19.5806	50.9647
ENSMUSG00000047388	Atmin	-0.0568692	4.79881	0.114397	0.735193	1	-0.145181	4.79881	0.745549	0.387889	1	-0.20205	4.79881	1.45257	0.228117	0.908649	30.2154	29.2183	28.3398	28.7982	29.2177	26.5557	25.6543	25.332	26.3529	30.2154
ENSMUSG00000107478	Atn1	-1.51143	2.25079	0.421337	0.516271	1	3.49913	2.25079	1.94099	0.163561	1	1.9877	2.25079	0.709395	0.399645	1	4.77408	0	2.29629	1.50708	0	0.954697	0	27.6502	2.08594	27.6502
ENSMUSG00000004263	Atn1	0.00619903	7.54032	0.000755996	0.978065	1	0.0798494	7.54032	0.12553	0.723113	1	0.0860485	7.54032	0.145822	0.702561	1	237.394	130.238	171.201	197.714	190.272	159.112	183.692	230.004	174.702	237.394
ENSMUSG00000037621	Atoh8	0.339372	5.94796	1.5162	0.218196	1	-0.333805	5.94796	1.46889	0.225521	1	0.00556702	5.94796	0.000408972	0.983865	1	44.2496	71.2603	52.465	54.6933	83.581	73.3711	40.711	57.1432	77.2984	83.581
ENSMUSG00000018585	Atox1	-0.417329	4.88328	1.69534	0.192898	1	-0.131596	4.88328	0.168523	0.681428	1	-0.548924	4.88328	2.93003	0.0869456	0.745429	24.298	54.5407	29.5509	23.2243	30.0831	27.0544	28.7815	17.2453	30.1938	54.5407
ENSMUSG00000031441	Atp11a	-0.296813	6.05127	1.35328	0.244706	1	0.352806	6.05127	1.91427	0.16649	1	0.0559928	6.05127	0.0484295	0.825819	1	87.0377	55.157	65.1187	72.874	54.5762	52.4903	66.2147	88.6723	53.6159	88.6723
ENSMUSG00000037400	Atp11b	0.00454787	5.79793	0.000578903	0.980804	1	0.0878042	5.79793	0.217142	0.641226	1	0.092352	5.79793	0.240281	0.624003	1	57.9805	44.0081	51.814	58.5838	48.2972	51.683	53.5459	76.565	57.1605	76.565
ENSMUSG00000062949	Atp11c	0.21856	5.72477	0.761092	0.382987	1	0.429357	5.72477	2.94787	0.0859907	1	0.647918	5.72477	6.67813	0.00976028	0.327468	51.1619	33.3305	44.0841	52.7773	44.0811	56.7894	51.5981	82.6213	58.3605	82.6213
ENSMUSG00000031862	Atp13a1	0.076482	6.74062	0.222076	0.637463	1	-0.0259052	6.74062	0.0255446	0.873017	1	0.0505768	6.74062	0.0974433	0.75492	1	107.456	92.6871	108.854	110.025	106.232	107.781	97.1736	125.735	105.518	125.735
ENSMUSG00000036622	Atp13a2	-0.0937286	5.66222	0.280374	0.596456	1	0.0597135	5.66222	0.113836	0.735819	1	-0.0340151	5.66222	0.03709	0.847282	1	52.3457	48.272	57.832	54.2701	48.4324	44.9208	50.5477	47.8156	50.4732	57.832
ENSMUSG00000022533	Atp13a3	0.0132705	6.13316	0.00411259	0.948867	1	0.316387	6.13316	2.34351	0.125806	1	0.329657	6.13316	2.54587	0.110583	0.797422	75.6748	55.2984	61.9769	73.3891	61.8511	66.514	66.539	95.7576	73.6272	95.7576
ENSMUSG00000033161	Atp1a1	0.059778	8.17021	0.116375	0.733	1	-0.223263	8.17021	1.62282	0.2027	1	-0.163485	8.17021	0.870314	0.350868	1	259.527	265.292	288.921	306.212	336.767	301.588	238.533	289.979	304.819	336.767
ENSMUSG00000007097	Atp1a2	-0.446118	3.94113	4.71262	0.029942	1	-0.302968	3.94113	2.13669	0.143812	1	-0.749086	3.94113	13.2282	0.000275764	0.0274063	19.1818	20.9705	17.9667	16.2797	15.5435	12.2734	13.1833	10.3207	11.788	20.9705
ENSMUSG00000026576	Atp1b1	-0.210237	3.64329	0.779956	0.377155	1	0.0527873	3.64329	0.0493296	0.824234	1	-0.15745	3.64329	0.441943	0.506186	1	11.8242	16.3011	11.1884	13.9105	12.6462	10.2245	10.4199	10.3417	14.8128	16.3011
ENSMUSG00000032412	Atp1b3	0.0155229	6.4785	0.006881	0.93389	1	-0.0355119	6.4785	0.0360394	0.849434	1	-0.019989	6.4785	0.0114293	0.914862	1	73.6269	106.43	88.2168	88.833	92.4886	92.384	95.9572	66.1785	97.7299	106.43
ENSMUSG00000029467	Atp2a2	0.233419	8.01621	1.86969	0.171511	1	0.0678574	8.01621	0.158492	0.690549	1	0.301276	8.01621	3.11666	0.0774956	0.73258	252.354	183.859	214.656	285.195	273.089	259.137	243.166	336.429	281.134	336.429
ENSMUSG00000019943	Atp2b1	-0.171494	6.48151	0.50557	0.477063	1	0.208575	6.48151	0.748628	0.386911	1	0.0370811	6.48151	0.0237171	0.877607	1	122.275	72.9917	80.3688	88.5427	77.7273	81.9113	73.025	117.429	88.8745	122.275
ENSMUSG00000026463	Atp2b4	0.273136	5.43349	0.481221	0.48787	1	-0.410828	5.43349	1.08956	0.296568	1	-0.137692	5.43349	0.122619	0.726211	1	49.1325	30.0117	31.3338	57.4686	42.3468	35.8388	42.3878	54.7402	44.6876	57.4686
ENSMUSG00000032570	Atp2c1	0.0346193	5.74438	0.0239099	0.877114	1	0.253752	5.74438	1.28715	0.256574	1	0.288372	5.74438	1.66267	0.197243	0.884485	54.5417	47.6901	51.394	60.2278	48.9719	52.7653	55.5268	57.9534	52.5121	60.2278
ENSMUSG00000025428	Atp5a1	0.0394194	9.99342	0.0495641	0.823823	1	-0.100148	9.99342	0.319899	0.571668	1	-0.0607287	9.99342	0.117649	0.731598	1	901.641	1059.71	1039.71	996.089	1082.48	1104.99	1000.81	892.03	1095.84	1104.99
ENSMUSG00000025393	Atp5b	-0.126898	10.0802	0.215263	0.642673	1	-0.13569	10.0802	0.246121	0.61982	1	-0.262588	10.0802	0.920797	0.337266	0.983231	955.779	1164.8	1102.89	1044.96	1185.22	1135.21	1122.78	906.229	1124.36	1185.22
ENSMUSG00000025781	Atp5c1	0.0647334	7.73847	0.098558	0.753567	1	-0.135321	7.73847	0.430636	0.511677	1	-0.070588	7.73847	0.117232	0.732056	1	177.05	260.476	203.126	203.794	223.46	244.175	229.557	159.056	220.639	260.476
ENSMUSG00000003072	Atp5d	-0.153971	7.18593	0.347319	0.555635	1	-0.199266	7.18593	0.581234	0.445829	1	-0.353237	7.18593	1.82485	0.176737	0.884485	113.059	219.949	153.955	134.527	156.931	141.007	144.139	96.3105	149.902	219.949
ENSMUSG00000016252	Atp5e	-0.275715	6.72348	0.676464	0.410807	1	-0.21522	6.72348	0.41208	0.520916	1	-0.490935	6.72348	2.13807	0.143683	0.84924	71.5848	185.157	121.013	83.6077	107.454	112.457	102.675	58.483	108.026	185.157
ENSMUSG00000000563	Atp5f1	0.0450222	7.96354	0.0407923	0.839939	1	-0.156989	7.96354	0.495747	0.481375	1	-0.111967	7.96354	0.252277	0.615476	1	203.22	318.818	238.703	239.006	272.658	279.514	266.705	179.872	247.338	318.818
ENSMUSG00000006057	Atp5g1	-0.14282	6.17312	0.228368	0.632737	1	-0.058444	6.17312	0.0382402	0.844962	1	-0.201264	6.17312	0.453635	0.500614	1	57.403	105.247	68.0184	64.2686	76.7788	70.2597	89.1731	47.2797	70.3647	105.247
ENSMUSG00000062683	Atp5g2	0.209683	6.77907	1.31287	0.251876	1	-0.301976	6.77907	2.72182	0.0989849	1	-0.0922927	6.77907	0.254549	0.61389	1	100.86	122.768	95.4402	110.529	123.593	131.328	112.634	88.984	101.591	131.328
ENSMUSG00000018770	Atp5g3	-0.106244	8.03083	0.18911	0.663659	1	-0.152232	8.03083	0.388078	0.533311	1	-0.258476	8.03083	1.11828	0.290289	0.95224	216.011	372.75	264.505	223.824	289.174	272.289	265.751	174.279	274.519	372.75
ENSMUSG00000034566	Atp5h	-0.142954	7.40173	0.22039	0.638743	1	-0.160086	7.40173	0.276247	0.599171	1	-0.30304	7.40173	0.989101	0.319962	0.963623	121.035	263.807	179.664	139.672	188.037	172.858	187.08	97.6857	171.442	263.807
ENSMUSG00000022890	Atp5j	-0.00723536	6.82493	0.00111763	0.973331	1	-0.0548144	6.82493	0.0641611	0.800036	1	-0.0620498	6.82493	0.0822805	0.77423	1	93.9716	151.39	102.608	103.321	112.956	125.364	125.388	93.444	111.191	151.39
ENSMUSG00000038690	Atp5j2	-0.424498	6.64282	1.75872	0.184784	1	-0.108491	6.64282	0.115159	0.734346	1	-0.532989	6.64282	2.76808	0.0961614	0.765704	79.335	166.599	113.94	79.4271	105.265	89.8905	104.355	58.5804	101.304	166.599
ENSMUSG00000050856	Atp5k	-0.30974	5.77714	0.847352	0.357302	1	-0.0926319	5.77714	0.0758314	0.783028	1	-0.402372	5.77714	1.42858	0.231996	0.914396	37.3372	91.2801	59.4407	47.3776	56.9592	55.9167	59.8793	29.0832	55.6932	91.2801
ENSMUSG00000038717	Atp5l	-0.11239	6.77088	0.146276	0.70212	1	-0.181933	6.77088	0.382922	0.536043	1	-0.294323	6.77088	1.00184	0.316866	0.95935	84.3831	175.699	102.063	90.1144	124.685	113.486	113.776	62.1207	115.9	175.699
ENSMUSG00000022956	Atp5o	-0.0826714	7.26896	0.082883	0.773428	1	-0.342787	7.26896	1.42097	0.233245	1	-0.425459	7.26896	2.18734	0.13915	0.844198	121.174	230.876	166.551	121.33	180.142	179.165	147.584	87.5421	153.119	230.876
ENSMUSG00000057229	Atp5sl	0.223922	5.17359	1.05502	0.304355	1	-0.0672915	5.17359	0.0959211	0.756781	1	0.15663	5.17359	0.518878	0.47132	1	31.9958	33.3306	34.7829	32.6302	40.1616	43.5739	29.071	39.8492	38.5158	43.5739
ENSMUSG00000019087	Atp6ap1	0.251171	6.52848	2.27039	0.131867	1	-0.16569	6.52848	0.990979	0.319503	1	0.0854814	6.52848	0.264209	0.607243	1	88.8657	98.6931	88.8948	91.794	93.0995	95.8126	89.8192	85.788	97.2496	98.6931
ENSMUSG00000031007	Atp6ap2	0.00230164	5.58739	0.000164189	0.989776	1	-0.126104	5.58739	0.492924	0.482626	1	-0.123803	5.58739	0.476029	0.490227	1	44.9303	56.6511	46.7485	48.3646	50.6475	51.553	40.711	38.6558	53.7193	56.6511
ENSMUSG00000019302	Atp6v0a1	0.0326924	5.44558	0.0233983	0.878426	1	-0.0658624	5.44558	0.0952428	0.757615	1	-0.0331699	5.44558	0.0242246	0.876315	1	46.7632	37.7674	47.8143	43.8359	44.9464	41.4544	41.7534	48.2039	38.7292	48.2039
ENSMUSG00000038023	Atp6v0a2	-0.0713038	5.58705	0.163995	0.685504	1	0.196417	5.58705	1.2492	0.263705	1	0.125113	5.58705	0.509396	0.4754	1	50.9335	45.5049	48.6921	49.6533	39.9006	45.5497	51.5402	54.6232	45.292	54.6232
ENSMUSG00000033379	Atp6v0b	-0.0312602	5.63831	0.0231547	0.879056	1	-0.148696	5.63831	0.523252	0.469458	1	-0.179957	5.63831	0.768561	0.380662	1	41.5265	68.8254	50.1881	49.3517	49.0186	51.4284	47.0811	42.2363	47.8513	68.8254
ENSMUSG00000024121	Atp6v0c	-0.00987395	7.58699	0.00157416	0.968352	1	-0.167299	7.58699	0.451636	0.501559	1	-0.177173	7.58699	0.506665	0.476586	1	148.957	256.993	194.483	177.405	212.236	196.679	182.432	145.347	215.168	256.993
ENSMUSG00000013160	Atp6v0d1	0.122584	6.06961	0.373126	0.541305	1	-0.226909	6.06961	1.27823	0.258229	1	-0.104324	6.06961	0.270479	0.603011	1	51.8951	78.619	69.6628	65.2602	72.5863	79.0436	60.0531	53.8061	72.8174	79.0436
ENSMUSG00000015575	Atp6v0e	-0.202233	4.21452	0.76022	0.38326	1	-0.048495	4.21452	0.0437023	0.834409	1	-0.250728	4.21452	1.17578	0.278217	0.95224	16.9816	24.2272	18.3489	17.373	18.109	17.9306	18.978	17.0071	17.3136	24.2272
ENSMUSG00000052459	Atp6v1a	-0.0109747	5.63372	0.00395499	0.949855	1	0.0763919	5.63372	0.192256	0.661045	1	0.0654172	5.63372	0.141331	0.706962	1	54.7503	46.0622	48.6003	53.6078	48.5209	47.5965	47.85	53.2285	45.7265	54.7503
ENSMUSG00000006273	Atp6v1b2	0.16876	6.39464	0.837902	0.359998	1	0.0631323	6.39464	0.117728	0.731512	1	0.231892	6.39464	1.58616	0.207876	0.88481	78.4538	80.3505	75.6233	87.9661	87.1455	93.1991	75.7505	85.8009	92.0771	93.1991
ENSMUSG00000022295	Atp6v1c1	0.214857	5.09578	1.03521	0.308938	1	0.0201367	5.09578	0.00916384	0.923737	1	0.234993	5.09578	1.24533	0.264446	0.95224	26.5497	31.2203	34.2015	31.1206	34.8678	41.4544	27.8549	37.5596	42.0367	42.0367
ENSMUSG00000021114	Atp6v1d	-0.0428164	5.49035	0.041762	0.838074	1	-0.0328574	5.49035	0.0246103	0.875342	1	-0.0756737	5.49035	0.130838	0.717565	1	37.3896	55.8395	45.1499	39.6555	47.5933	47.1894	46.2125	34.4662	50.3586	55.8395
ENSMUSG00000019210	Atp6v1e1	-0.0309316	5.67094	0.0237262	0.877584	1	-0.144968	5.67094	0.52087	0.470471	1	-0.1759	5.67094	0.768256	0.380757	1	42.6295	62.8777	53.2886	47.3776	54.6234	54.5524	50.8453	38.752	52.8633	62.8777
ENSMUSG00000004285	Atp6v1f	-0.117416	5.41166	0.187084	0.665355	1	-0.237955	5.41166	0.766634	0.38126	1	-0.355371	5.41166	1.71103	0.190851	0.884485	31.9435	67.2563	41.4197	40.2361	46.5244	42.1401	41.4638	29.083	42.3567	67.2563
ENSMUSG00000039105	Atp6v1g1	-0.0783188	7.29171	0.136963	0.711319	1	-0.141795	7.29171	0.448671	0.502967	1	-0.220114	7.29171	1.08141	0.298383	0.95224	136.1	197.226	166.758	157.502	160.386	158.21	163.655	105.631	164.016	197.226
ENSMUSG00000033793	Atp6v1h	0.0715032	5.54892	0.143236	0.705085	1	0.00912273	5.54892	0.00234025	0.961417	1	0.0806259	5.54892	0.182958	0.668844	1	38.0515	48.9282	47.6985	41.7367	46.4115	55.0608	45.1505	44.3107	53.1813	55.0608
ENSMUSG00000033792	Atp7a	-0.327216	4.33795	0.175693	0.675101	1	0.747267	4.33795	0.90973	0.340186	1	0.420051	4.33795	0.289694	0.590416	1	33.4097	2.59719	16.0834	24.1533	14.1507	13.3402	16.5624	45.4272	14.6701	45.4272
ENSMUSG00000037685	Atp8a1	0.295142	2.99834	1.08887	0.296722	1	0.167052	2.99834	0.356164	0.550644	1	0.462194	2.99834	2.73004	0.0984769	0.771967	7.43603	6.33064	7.94484	8.18659	7.43167	8.10388	8.62863	10.0841	6.77492	10.0841
ENSMUSG00000060671	Atp8b2	-0.122666	6.19873	0.285187	0.593322	1	0.112921	6.19873	0.242034	0.622741	1	-0.0097451	6.19873	0.00180475	0.966114	1	82.3199	64.2806	78.3826	77.8595	76.6075	69.5685	60.4005	79.6498	71.0569	82.3199
ENSMUSG00000027546	Atp9a	-0.30879	5.3454	2.91065	0.0879966	1	-0.0608492	5.3454	0.112809	0.736968	1	-0.36964	5.3454	4.19055	0.04065	0.608834	44.5637	48.5349	47.7174	39.133	36.0895	37.5895	43.3169	32.347	35.8486	48.5349
ENSMUSG00000024566	Atp9b	0.00315593	5.93746	0.000361776	0.984825	1	-0.0344	5.93746	0.0431098	0.835519	1	-0.031244	5.93746	0.0356399	0.850261	1	62.8396	57.084	64.14	65.9571	60.6242	58.3478	56.4626	69.2003	55.96	69.2003
ENSMUSG00000028710	Atpaf1	-0.10801	4.88938	0.261869	0.608839	1	0.0113788	4.88938	0.00290868	0.956989	1	-0.0966315	4.88938	0.210521	0.646359	1	26.4812	33.8442	29.9048	30.0219	25.5414	33.0544	32.0693	26.8867	28.1686	33.8442
ENSMUSG00000042709	Atpaf2	-0.00340893	5.2075	0.000393775	0.984168	1	-0.102542	5.2075	0.357429	0.549938	1	-0.105951	5.2075	0.382562	0.536235	1	33.6349	44.8412	34.3748	36.7366	37.7024	39.7461	32.9371	32.1456	39.6579	44.8412
ENSMUSG00000054428	Atpif1	-0.342565	6.77857	1.19918	0.273486	1	-0.142423	6.77857	0.207497	0.648737	1	-0.484988	6.77857	2.39861	0.121443	0.821007	92.9502	178.611	120.142	95.3941	117.023	95.2514	129.835	58.4098	99.8639	178.611
ENSMUSG00000032409	Atr	-0.0202415	5.5452	0.00629207	0.936776	1	0.39588	5.5452	2.40889	0.120648	1	0.375638	5.5452	2.1726	0.140489	0.846565	49.8864	36.2716	43.5477	51.7113	37.3543	41.3238	51.1437	63.5911	44.3666	63.5911
ENSMUSG00000013622	Atraid	0.0784671	4.99181	0.111411	0.738543	1	-0.186179	4.99181	0.626982	0.428464	1	-0.107712	4.99181	0.210235	0.646584	1	25.6148	40.6351	30.9324	30.1303	32.1191	37.7653	30.1713	26.2126	32.0609	40.6351
ENSMUSG00000025646	Atrip	0.0216135	4.78942	0.0129958	0.909238	1	0.0409432	4.78942	0.0469249	0.828503	1	0.0625567	4.78942	0.10982	0.740349	1	26.6482	26.2659	26.7683	24.7779	28.4792	29.5379	25.2261	30.1135	30.1533	30.1533
ENSMUSG00000027312	Atrn	0.0516075	5.55273	0.0633951	0.801208	1	0.228667	5.55273	1.25096	0.263369	1	0.280275	5.55273	1.8818	0.170129	0.877804	52.5169	37.4531	40.6167	50.6168	39.8525	42.3436	46.575	66.9621	44.4165	66.9621
ENSMUSG00000054843	Atrnl1	0.0279494	6.50871	0.0152779	0.901629	1	0.367566	6.50871	2.64415	0.103932	1	0.395515	6.50871	3.06249	0.0801186	0.732995	99.3913	64.9837	80.4657	89.7039	79.2544	81.9113	83.0435	139.716	99.8637	139.716
ENSMUSG00000031229	Atrx	0.0696295	8.59674	0.0373466	0.846761	1	0.487733	8.59674	1.82466	0.176759	1	0.557362	8.59674	2.37947	0.122939	0.825163	444.306	238.823	337.303	388.224	334.73	369.101	360.741	620.928	388.95	620.928
ENSMUSG00000046876	Atxn1	0.189655	4.14648	0.498881	0.479992	1	0.546239	4.14648	4.19876	0.0404536	1	0.735894	4.14648	7.58103	0.00589856	0.248053	17.0083	11.283	13.0579	17.8875	13.1936	16.6284	18.3939	31.7581	18.8929	31.7581
ENSMUSG00000016541	Atxn10	-0.0720305	7.67737	0.146067	0.702322	1	-0.0964967	7.67737	0.262081	0.608694	1	-0.168527	7.67737	0.799646	0.371199	1	193.337	236.182	217.466	197.174	212.974	209.828	225.445	148.777	200.421	236.182
ENSMUSG00000069895	Atxn1l	0.192257	6.05322	0.399045	0.527583	1	0.220286	6.05322	0.525247	0.468612	1	0.412543	6.05322	1.83742	0.175253	0.884485	74.046	38.6872	57.7938	69.9052	62.813	63.7711	49.3975	114.213	65.7223	114.213
ENSMUSG00000042605	Atxn2	-0.115538	6.34993	0.251679	0.615895	1	-0.105055	6.34993	0.208416	0.648011	1	-0.220593	6.34993	0.919656	0.337565	0.983231	101.65	75.7216	72.3071	82.6715	69.4472	70.7672	92.5583	96.4696	71.5554	101.65
ENSMUSG00000032637	Atxn2l	0.128711	8.18697	0.174934	0.675763	1	0.320342	8.18697	1.08243	0.298156	1	0.449054	8.18697	2.12274	0.145127	0.850419	325.771	183.859	255.445	292.278	309.229	267.303	261.523	433.836	292.39	433.836
ENSMUSG00000021189	Atxn3	0.243181	5.10658	0.507204	0.476352	1	0.333335	5.10658	0.957108	0.327917	1	0.576515	5.10658	2.84598	0.0916027	0.756292	27.8589	21.5891	32.2585	31.347	33.2876	43.3148	24.1486	50.3566	44.8107	50.3566
ENSMUSG00000021738	Atxn7	0.404727	5.86567	2.73181	0.0983679	1	0.217753	5.86567	0.797493	0.371844	1	0.62248	5.86567	6.46148	0.0110238	0.350979	49.3905	38.91	46.6782	53.9206	58.6579	68.2083	45.2732	92.3367	70.237	92.3367
ENSMUSG00000020564	Atxn7l1	0.0885729	4.8035	0.176504	0.674395	1	0.237378	4.8035	1.28515	0.256943	1	0.325951	4.8035	2.42155	0.119676	0.816921	28.3302	20.1823	22.6381	29.1466	23.8221	24.4986	29.6502	44.0307	27.8466	44.0307
ENSMUSG00000048997	Atxn7l2	0.244035	6.14779	1.81489	0.177923	1	-0.0161571	6.14779	0.00800378	0.928713	1	0.227878	6.14779	1.58928	0.20743	0.884485	63.7822	58.8154	68.1124	75.8274	73.1461	72.8724	60.4005	86.2507	77.9385	86.2507
ENSMUSG00000059995	Atxn7l3	0.00874516	6.88909	0.0033196	0.954055	1	-0.0850807	6.88909	0.314605	0.574868	1	-0.0763355	6.88909	0.253529	0.614601	1	124.527	108.703	120.19	125.527	117.227	119.314	119.18	118.037	113.2	125.527
ENSMUSG00000074748	Atxn7l3b	-0.141795	8.11548	0.666893	0.414137	1	-0.0986804	8.11548	0.322981	0.569822	1	-0.240475	8.11548	1.91782	0.166097	0.873357	320.987	271.02	312.77	298.722	268.191	259.375	289.264	227.525	247.376	320.987
ENSMUSG00000059820	AU019823	0.207029	5.74697	1.1921	0.274907	1	0.158322	5.74697	0.702011	0.402109	1	0.365351	5.74697	3.72435	0.0536246	0.666319	48.9301	44.2781	49.1791	52.9756	58.0401	60.547	51.4282	58.4107	58.6596	60.547
ENSMUSG00000078584	AU022252	-0.481617	5.10977	4.15612	0.0414844	1	0.0739308	5.10977	0.098312	0.753865	1	-0.407686	5.10977	3.00046	0.0832409	0.738885	37.8925	35.2863	41.0118	32.4241	31.428	27.433	38.8828	32.9989	32.5286	41.0118
ENSMUSG00000028830	AU040320	-0.238993	4.50314	0.747473	0.387277	1	0.160319	4.50314	0.337234	0.56143	1	-0.0786749	4.50314	0.0815962	0.775146	1	27.0211	22.0761	24.9972	23.4566	21.8879	20.883	22.5271	22.7501	17.6042	27.0211
ENSMUSG00000021460	Auh	0.0827305	5.01192	0.180645	0.67082	1	0.185839	5.01192	0.921282	0.337139	1	0.268569	5.01192	1.92145	0.165697	0.872943	28.4546	27.51	30.3447	29.9234	33.5799	33.7408	28.414	40.8255	36.5787	40.8255
ENSMUSG00000068328	Aup1	-0.136592	6.10176	0.424529	0.514686	1	-0.0839967	6.10176	0.160514	0.688683	1	-0.220589	6.10176	1.10831	0.29245	0.95224	60.5503	82.3283	73.9064	64.2419	68.3851	71.7228	69.5814	56.1351	70.4887	82.3283
ENSMUSG00000027496	Aurka	-0.156311	5.73065	0.71068	0.399218	1	-0.00359071	5.73065	0.000374909	0.984552	1	-0.159901	5.73065	0.746079	0.387721	1	53.6231	59.7896	59.1501	49.9323	51.7164	53.7972	64.57	38.4852	46.1443	64.57
ENSMUSG00000065990	Aurkaip1	-0.162139	5.53003	0.369041	0.543527	1	-0.0453115	5.53003	0.0288104	0.865217	1	-0.20745	5.53003	0.604775	0.436762	1	36.2899	62.8194	50.0428	41.8038	45.6591	46.8154	53.2775	30.642	47.8514	62.8194
ENSMUSG00000020897	Aurkb	-0.152702	5.7726	0.742114	0.388984	1	0.00751711	5.7726	0.00179824	0.966175	1	-0.145184	5.7726	0.673887	0.4117	1	65.7722	56.1641	57.3578	54.1707	49.4258	53.9218	64.0489	46.8398	43.5303	65.7722
ENSMUSG00000029673	Auts2	0.145399	8.12889	0.309602	0.577925	1	0.40816	8.12889	2.43506	0.118649	1	0.553558	8.12889	4.46674	0.034561	0.571573	283.9	176.417	254.512	280.998	265.219	237.808	287.214	423.247	308.821	423.247
ENSMUSG00000003604	Aven	0.0502358	4.50013	0.0441612	0.833554	1	-0.118521	4.50013	0.245835	0.620023	1	-0.0682852	4.50013	0.0819104	0.774725	1	17.0328	28.3244	24.1369	20.0472	25.5349	22.5062	22.8824	17.4683	24.9854	28.3244
ENSMUSG00000029787	Avl9	0.346535	6.02664	1.40358	0.236124	1	0.257846	6.02664	0.780965	0.376846	1	0.604381	6.02664	4.26101	0.0389966	0.599407	61.2162	41.6091	51.0601	65.1444	63.4748	73.4961	48.1235	106.979	74.4175	106.979
ENSMUSG00000018821	Avpi1	-0.352361	2.92644	1.53637	0.215159	1	-0.184073	2.92644	0.413586	0.520155	1	-0.536434	2.92644	3.57162	0.0587751	0.687496	6.75526	11.5791	8.96216	7.83819	7.02447	6.29608	7.29671	4.77412	7.20169	11.5791
ENSMUSG00000041935	AW549877	0.00495669	6.27167	0.000599361	0.980468	1	0.209177	6.27167	1.07007	0.300931	1	0.214134	6.27167	1.12252	0.289377	0.95224	84.7287	68.7713	66.9013	80.8787	64.9	79.2308	75.0518	100.841	73.0307	100.841
ENSMUSG00000033632	AW554918	0.185142	4.69979	0.572469	0.44928	1	0.223273	4.69979	0.84237	0.35872	1	0.408415	4.69979	2.81002	0.0936772	0.758863	25.869	17.3687	22.3812	26.1274	22.3969	26.9921	25.1331	40.3121	26.1579	40.3121
ENSMUSG00000024182	Axin1	0.258246	6.98074	2.24347	0.134179	1	-0.0931459	6.98074	0.292866	0.58839	1	0.1651	6.98074	0.919402	0.337632	0.983231	111.54	112.004	124.598	124.483	140.591	138.888	109.509	131.313	142.914	142.914
ENSMUSG00000000142	Axin2	0.441699	7.85797	5.65988	0.0173573	0.857632	1.404	7.85797	55.7416	8.26526e-14	1.88342e-10	1.8457	7.85797	93.7411	3.59616e-22	1.14725e-18	121.438	85.9777	116.605	167.389	178.004	136.706	423.151	506.934	350.27	506.934
ENSMUSG00000002602	Axl	-0.120818	6.12583	0.346467	0.55612	1	-0.14202	6.12583	0.478914	0.488915	1	-0.262839	6.12583	1.64304	0.199908	0.884485	82.2675	68.0681	77.1717	75.1889	65.002	63.7713	66.6548	68.4697	61.0277	82.2675
ENSMUSG00000039285	Azi2	0.1075	6.2355	0.310474	0.577389	1	0.221484	6.2355	1.32208	0.25022	1	0.328985	6.2355	2.91559	0.0877272	0.747389	74.9233	69.6054	67.9905	77.693	69.3337	75.8095	78.2158	82.009	81.6601	82.009
ENSMUSG00000037458	Azin1	0.273399	7.68373	2.01552	0.155698	1	0.146823	7.68373	0.582888	0.445183	1	0.420222	7.68373	4.75807	0.0291612	0.538369	197.052	174.665	166.428	216.506	213.906	223.293	183.49	228.305	245.899	245.899
ENSMUSG00000028789	Azin2	0.0744855	3.52843	0.101194	0.750401	1	-0.665712	3.52843	7.95028	0.00480798	0.70429	-0.591226	3.52843	6.33407	0.011844	0.36424	10.9709	13.6663	13.3967	12.3921	10.7948	13.6519	9.97659	8.27774	10.0328	13.6663
ENSMUSG00000027165	B230118H07Rik	-0.610772	4.32749	3.83915	0.050069	1	0.0288267	4.32749	0.00856935	0.926245	1	-0.581945	4.32749	3.50492	0.0611869	0.696392	17.9616	34.6291	23.1078	15.27	17.4084	17.9532	23.3958	12.6904	17.6042	34.6291
ENSMUSG00000045767	B230219D22Rik	0.185359	7.15311	0.840708	0.359194	1	0.0160497	7.15311	0.00631839	0.936644	1	0.201408	7.15311	0.994013	0.318763	0.961898	157.514	108.75	124.059	150.424	139.579	159.342	125.758	174.26	140.331	174.26
ENSMUSG00000060802	B2m	-0.133521	5.2174	0.30434	0.581174	1	-0.262081	5.2174	1.16774	0.279866	1	-0.395602	5.2174	2.66412	0.102635	0.780497	33.7763	59.2483	32.8451	35.6493	41.2815	37.9011	34.5146	23.8219	35.155	59.2483
ENSMUSG00000043300	B3galnt1	0.0403262	3.48258	0.0322219	0.857542	1	-0.0630516	3.48258	0.0792574	0.778306	1	-0.0227254	3.48258	0.0103499	0.918968	1	11.4159	11.6332	10.0764	10.9735	9.26416	14.1506	11.2346	9.4508	11.6828	14.1506
ENSMUSG00000039242	B3galnt2	-0.177576	5.3128	0.832352	0.361593	1	0.0350004	5.3128	0.0323573	0.857246	1	-0.142576	5.3128	0.539691	0.462561	1	44.906	43.1184	39.7827	42.8479	32.3552	38.8124	46.6346	34.1761	34.3416	46.6346
ENSMUSG00000034780	B3galt1	-0.0976353	3.24178	0.080402	0.776753	1	0.392607	3.24178	1.31676	0.251175	1	0.294971	3.24178	0.746755	0.387506	1	9.89722	8.2785	8.13859	7.83818	8.09342	9.6623	9.03402	13.4942	9.60228	13.4942
ENSMUSG00000050796	B3galt6	-0.300519	3.20049	1.01952	0.312632	1	-0.0986736	3.20049	0.109204	0.741052	1	-0.399192	3.20049	1.80719	0.178846	0.884485	8.53571	14.4468	8.86527	9.06677	8.66112	8.04152	11.1188	6.11153	7.21756	14.4468
ENSMUSG00000071649	B3gat3	-0.307188	5.17584	1.43249	0.231358	1	-0.134003	5.17584	0.272117	0.601915	1	-0.441191	5.17584	2.95437	0.0856459	0.743987	30.3725	52.4307	44.1326	34.1978	34.7151	32.8518	37.2943	22.6527	36.0086	52.4307
ENSMUSG00000051950	B3glct	0.122386	5.26968	0.394456	0.529966	1	0.197394	5.26968	1.03343	0.309355	1	0.31978	5.26968	2.71425	0.0994559	0.77458	39.9555	31.9237	34.1531	39.3652	34.5624	36.9037	44.8226	45.3054	39.2627	45.3054
ENSMUSG00000022686	B3gnt5	0.0128576	6.2835	0.00574322	0.939591	1	0.0523375	6.2835	0.0953638	0.757466	1	0.0651951	6.2835	0.148184	0.700277	1	86.3521	74.9398	73.8289	82.0402	77.2185	79.4179	79.2213	74.0475	73.1907	86.3521
ENSMUSG00000046605	B3gntl1	-0.27499	3.20372	1.56928	0.210311	1	0.122185	3.20372	0.310944	0.577102	1	-0.152805	3.20372	0.498372	0.480216	1	10.0512	9.24598	10.7882	8.63147	8.52638	7.77671	10.4115	9.05537	7.54504	10.7882
ENSMUSG00000067356	B430203G13Rik	0.0216465	3.40584	0.00302857	0.956113	1	0.573668	3.40584	2.14144	0.143368	1	0.595315	3.40584	2.31041	0.12851	0.833321	13.107	4.64623	8.91396	11.1434	8.34904	7.72148	10.5411	20.0275	9.55534	20.0275
ENSMUSG00000055629	B4galnt4	-0.193208	5.87375	1.18065	0.277224	1	-0.0772307	5.87375	0.188554	0.664123	1	-0.270439	5.87375	2.31996	0.127723	0.833321	61.6352	61.5208	69.7595	60.4413	54.4651	54.1712	65.5545	50.4205	48.9716	69.7595
ENSMUSG00000028413	B4galt1	-0.00704991	5.7867	0.00213924	0.963109	1	-0.0797472	5.7867	0.274275	0.600479	1	-0.0867971	5.7867	0.325888	0.568091	1	56.4508	56.8675	55.3714	57.4221	55.992	54.4829	52.6984	52.1986	54.5196	57.4221
ENSMUSG00000028541	B4galt2	-0.223645	5.88255	1.44646	0.229097	1	0.00971554	5.88255	0.00273184	0.958316	1	-0.21393	5.88255	1.32898	0.248988	0.938136	66.2217	63.2674	61.9399	61.6499	55.3412	50.1846	63.23	56.307	51.9688	66.2217
ENSMUSG00000052423	B4galt3	0.0909059	5.66366	0.30754	0.579194	1	0.0203092	5.66366	0.0154402	0.90111	1	0.111215	5.66366	0.463388	0.496045	1	46.3987	53.6107	46.918	49.6838	51.6343	54.4084	49.7542	47.1251	55.8847	55.8847
ENSMUSG00000022793	B4galt4	-0.492458	4.01372	4.16469	0.0412749	1	0.155833	4.01372	0.417793	0.51804	1	-0.336625	4.01372	1.9774	0.159664	0.865817	16.5477	22.8877	15.7443	13.7604	14.1507	13.6519	19.8054	12.7147	15.3637	22.8877
ENSMUSG00000017929	B4galt5	-0.201808	3.58298	0.665036	0.414787	1	0.00189993	3.58298	5.90221e-05	0.99387	1	-0.199908	3.58298	0.659553	0.416718	1	12.5991	15.8537	11.6266	14.8055	9.52824	10.8211	12.0811	9.4109	10.4025	15.8537
ENSMUSG00000056124	B4galt6	-0.0572614	6.00651	0.104184	0.746866	1	0.103959	6.00651	0.344437	0.557279	1	0.0466972	6.00651	0.0696857	0.791795	1	71.0124	58.2062	63.1018	64.1787	57.9549	64.5965	55.1859	73.5526	69.8641	73.5526
ENSMUSG00000021504	B4galt7	-0.0791789	4.32636	0.195566	0.658324	1	-0.152256	4.32636	0.721731	0.395577	1	-0.231435	4.32636	1.68301	0.194525	0.884485	19.7316	23.2884	21.599	20.5458	19.9505	19.628	18.9879	16.7397	19.3035	23.2884
ENSMUSG00000047379	B4gat1	-0.191412	4.65386	0.664434	0.414999	1	-0.190035	4.65386	0.652043	0.419383	1	-0.381447	4.65386	2.63737	0.104376	0.783224	27.1258	32.3025	25.6269	27.2886	25.96	21.1324	27.9128	16.612	21.9252	32.3025
ENSMUSG00000042742	B630005N14Rik	0.450294	5.90463	2.57887	0.108299	1	0.133884	5.90463	0.229783	0.631685	1	0.584178	5.90463	4.33953	0.0372372	0.589549	49.7012	43.9467	46.0054	53.8483	60.9646	80.1367	38.1526	87.2324	78.0809	87.2324
ENSMUSG00000052364	B630019K06Rik	-0.171695	3.77928	0.36638	0.544984	1	-0.174572	3.77928	0.377039	0.539192	1	-0.346267	3.77928	1.49169	0.221955	0.9017	11.5206	20.1823	14.0488	12.1928	14.9652	13.1532	12.9719	8.91493	14.9369	20.1823
ENSMUSG00000074738	B930041F14Rik	0.06023	3.28547	0.054154	0.815986	1	-0.223294	3.28547	0.744006	0.388381	1	-0.163064	3.28547	0.398303	0.527967	1	9.00701	12.0661	8.33239	9.81227	10.1295	10.4727	10.8292	7.06374	9.36596	12.0661
ENSMUSG00000001039	B9d1	-0.240598	3.96666	0.801672	0.370594	1	0.0482244	3.96666	0.0320498	0.857918	1	-0.192373	3.96666	0.513268	0.473728	1	13.2487	22.2384	17.1977	14.1087	18.2738	13.7142	14.9988	11.3507	14.8302	22.2384
ENSMUSG00000063439	B9d2	0.00458578	3.26256	0.000348488	0.985106	1	-0.336905	3.26256	1.86579	0.171958	1	-0.332319	3.26256	1.82832	0.176326	0.884485	7.48839	11.8497	11.239	9.58003	10.0277	10.6597	8.9182	7.0881	8.80209	11.8497
ENSMUSG00000031820	Babam1	-0.160763	5.70608	0.555143	0.456224	1	-0.0460293	5.70608	0.0455025	0.831083	1	-0.206792	5.70608	0.920547	0.337331	0.983231	47.7581	68.0679	52.9494	49.1775	54.4142	47.2517	58.4895	38.4609	52.5458	68.0679
ENSMUSG00000032086	Bace1	0.101832	5.84069	0.197156	0.657027	1	-0.0322971	5.84069	0.0198872	0.887853	1	0.0695354	5.84069	0.0923544	0.761205	1	71.5671	40.6127	56.1775	61.3732	51.096	49.8939	55.1128	82.0884	46.7287	82.0884
ENSMUSG00000025612	Bach1	0.335803	7.20073	2.24879	0.133719	1	0.0910499	7.20073	0.166028	0.683667	1	0.426853	7.20073	3.63379	0.0566178	0.677502	140.551	99.8834	123.871	149.797	157.898	162.015	116.631	188.48	183.831	188.48
ENSMUSG00000040270	Bach2	0.220655	5.98716	0.624681	0.429313	1	0.237874	5.98716	0.728421	0.393396	1	0.458529	5.98716	2.69724	0.100522	0.777199	65.8595	38.6682	55.1567	69.0777	57.6825	62.0984	54.34	102.369	64.4317	102.369
ENSMUSG00000024959	Bad	-0.337056	4.23883	1.57186	0.209937	1	-0.222876	4.23883	0.68295	0.408573	1	-0.559932	4.23883	4.32696	0.0375132	0.590468	16.9648	27.1144	23.8593	16.9294	19.0526	17.7489	19.4524	12.022	16.0899	27.1144
ENSMUSG00000028416	Bag1	-0.220064	6.63042	0.705871	0.400818	1	-0.0963516	6.63042	0.135315	0.712984	1	-0.316416	6.63042	1.45868	0.227141	0.908061	80.0681	141.33	112.584	84.7687	103.178	97.6826	111.13	61.3084	98.9568	141.33
ENSMUSG00000042215	Bag2	-0.0659296	4.08208	0.115348	0.734135	1	0.16004	4.08208	0.68237	0.408772	1	0.0941103	4.08208	0.238333	0.625412	1	15.7717	18.7225	18.264	17.0775	16.6983	15.8356	17.8947	14.2065	17.178	18.7225
ENSMUSG00000030847	Bag3	-0.021886	5.06857	0.0134867	0.907548	1	-0.137046	5.06857	0.529084	0.466992	1	-0.158932	5.06857	0.714043	0.398105	1	32.729	36.7394	34.3469	31.1786	36.6494	34.0362	28.7814	29.3511	37.3956	37.3956
ENSMUSG00000037316	Bag4	0.0572665	4.92908	0.0961839	0.756458	1	0.0843162	4.92908	0.210049	0.646729	1	0.141583	4.92908	0.593421	0.441099	1	32.2592	25.9327	28.7149	32.8311	27.5144	30.9293	34.5373	31.6088	29.0024	34.5373
ENSMUSG00000049792	Bag5	0.0107634	5.26535	0.00262972	0.959102	1	-0.200198	5.26535	0.908233	0.340584	1	-0.189434	5.26535	0.814823	0.366698	1	33.7239	48.7513	37.7864	40.12	43.2667	37.0284	37.4101	27.9383	39.4227	48.7513
ENSMUSG00000024392	Bag6	-0.0356846	8.66267	0.0418908	0.837828	1	0.0798504	8.66267	0.209864	0.646874	1	0.0441659	8.66267	0.0642245	0.799939	1	405.525	373.887	427.761	400.445	421.163	376.518	392.574	438.585	409.857	438.585
ENSMUSG00000039741	Bahcc1	0.0023929	6.58023	0.000207295	0.988513	1	-0.0123585	6.58023	0.0055529	0.940598	1	-0.00996557	6.58023	0.00361518	0.952055	1	108.151	65.7996	94.9077	90.5848	82.9789	81.6663	83.7676	163.495	88.5076	163.495
ENSMUSG00000040007	Bahd1	-0.176914	4.13336	0.587354	0.443444	1	-0.187883	4.13336	0.659458	0.416751	1	-0.364796	4.13336	2.505	0.113485	0.805611	21.9415	19.6953	17.1008	18.4053	18.7319	13.7142	19.5158	13.1045	14.9902	21.9415
ENSMUSG00000025372	Baiap2	0.111387	4.77608	0.263727	0.607571	1	-0.116161	4.77608	0.287983	0.591516	1	-0.00477406	4.77608	0.000486495	0.982403	1	23.1459	29.543	26.1114	25.4887	33.5953	27.0545	20.037	29.1075	31.5808	33.5953
ENSMUSG00000057789	Bak1	-0.231045	5.45424	1.60875	0.204668	1	0.0360314	5.45424	0.0391766	0.843099	1	-0.195014	5.45424	1.15283	0.282958	0.95224	42.5595	47.074	50.9148	39.6471	47.1797	38.7115	51.8139	34.1953	41.7166	51.8139
ENSMUSG00000024232	Bambi	0.46369	6.81893	4.61929	0.0316143	1	-0.30538	6.81893	2.01105	0.156157	1	0.15831	6.81893	0.540268	0.462322	1	72.5274	122.609	95.3864	118.226	146.055	139.906	113.099	85.9087	121.736	146.055
ENSMUSG00000024844	Banf1	-0.0306577	6.74143	0.0152954	0.901573	1	-0.161555	6.74143	0.424453	0.514723	1	-0.192213	6.74143	0.601061	0.438174	1	84.5192	145.929	103.961	98.6452	121.808	107.532	119.353	71.9528	108.612	145.929
ENSMUSG00000025316	Banp	-0.00853207	4.97562	0.00223667	0.962279	1	-0.0342495	4.97562	0.0360264	0.849461	1	-0.0427816	4.97562	0.0566822	0.811819	1	32.4148	34.5751	37.2051	31.7012	30.2358	28.8622	32.4298	27.9871	26.9398	37.2051
ENSMUSG00000021901	Bap1	0.0863113	7.63299	0.24266	0.622291	1	0.0509784	7.63299	0.0847808	0.77092	1	0.13729	7.63299	0.614687	0.433028	1	182.235	184.076	194.6	206.058	210.734	202.16	170.72	219.682	215.305	219.682
ENSMUSG00000026196	Bard1	0.28578	4.97041	2.26265	0.132527	1	0.0708118	4.97041	0.14081	0.707477	1	0.356592	4.97041	3.5503	0.0595346	0.688253	30.7288	23.5513	25.9302	36.2685	33.082	29.2033	32.1369	36.6279	33.6813	36.6279
ENSMUSG00000032033	Barx2	-1.15757	2.32376	10.9108	0.000956078	0.154492	-1.10961	2.32376	9.11865	0.00253017	0.480832	-2.26717	2.32376	38.0828	6.78062e-10	4.15991e-07	8.01205	11.0921	7.55728	5.28353	4.32667	2.36882	2.37432	1.33968	2.08049	11.0921
ENSMUSG00000045763	Basp1	0.0986177	7.37305	0.338878	0.560477	1	0.0300375	7.37305	0.0314928	0.859145	1	0.128655	7.37305	0.577725	0.447206	1	143.274	161.242	161.852	158.448	166.806	174.233	195.563	159.373	170.334	195.563
ENSMUSG00000026630	Batf3	-0.742781	2.38768	4.09068	0.0431204	1	-0.301042	2.38768	0.656446	0.417817	1	-1.04382	2.38768	8.01935	0.00462801	0.211826	4.45114	10.2805	7.55727	3.94813	5.59922	3.42856	4.16955	2.5332	4.42772	10.2805
ENSMUSG00000003873	Bax	-0.105016	5.93186	0.168184	0.681731	1	-0.170776	5.93186	0.444215	0.505095	1	-0.275792	5.93186	1.15933	0.281605	0.95224	48.1247	83.7051	66.3684	54.1707	65.0018	63.7088	62.659	39.6787	65.3489	83.7051
ENSMUSG00000035021	Baz1a	0.0366477	5.75873	0.03334	0.855118	1	0.561233	5.75873	7.83992	0.00511049	0.731098	0.597881	5.75873	8.90004	0.00285165	0.153345	54.3564	33.5707	48.0093	51.5946	42.3541	47.604	80.4168	74.4327	53.915	80.4168
ENSMUSG00000002748	Baz1b	-0.0106155	8.54382	0.00283145	0.957563	1	0.178662	8.54382	0.802003	0.370495	1	0.168047	8.54382	0.709751	0.399526	1	406.036	279.181	390.319	382.61	353.547	351.451	374.885	444.621	375.191	444.621
ENSMUSG00000040054	Baz2a	0.0449348	6.29541	0.0269616	0.869574	1	0.222325	6.29541	0.660913	0.416238	1	0.267259	6.29541	0.955106	0.328423	0.973012	95.6735	48.6431	72.1818	77.6855	71.5174	75.5529	64.9752	122.739	76.7116	122.739
ENSMUSG00000026987	Baz2b	0.102607	6.69017	0.194733	0.659007	1	0.360171	6.69017	2.4021	0.121173	1	0.462778	6.69017	3.95838	0.0466387	0.640403	98.5562	69.0971	90.2522	94.9885	100.585	101.86	94.0464	165.613	113.147	165.613
ENSMUSG00000002083	Bbc3	0.0907135	4.04748	0.153412	0.695296	1	-0.410298	4.04748	3.12542	0.0770802	1	-0.319584	4.04748	1.90099	0.167967	0.874977	11.7824	23.4829	15.6959	16.3151	20.5644	17.2675	14.1301	12.3737	16.4839	23.4829
ENSMUSG00000084957	Bbip1	-0.106385	4.53397	0.200991	0.653922	1	-0.140503	4.53397	0.349695	0.554286	1	-0.246889	4.53397	1.08379	0.297851	0.95224	20.7597	33.0122	21.509	21.5195	25.0018	23.6642	26.5038	16.3927	19.4603	33.0122
ENSMUSG00000006464	Bbs1	-0.0533256	4.10422	0.0479919	0.826595	1	0.175079	4.10422	0.522008	0.469986	1	0.121753	4.10422	0.25388	0.614356	1	19.1894	13.3337	17.6217	14.3903	16.8949	17.1023	15.2741	24.2238	15.6327	24.2238
ENSMUSG00000031755	Bbs2	0.0466201	4.28368	0.0300669	0.862338	1	-0.188186	4.28368	0.489363	0.484211	1	-0.141566	4.28368	0.277852	0.598113	1	20.0563	19.7495	20.2981	19.3923	18.6301	19.0129	20.9636	17.3427	19.0445	20.9636
ENSMUSG00000025235	Bbs4	0.142797	4.52369	0.58831	0.443073	1	-0.104029	4.52369	0.314555	0.574898	1	0.0387673	4.52369	0.0436991	0.834414	1	20.0039	21.048	24.6096	25.1403	21.5824	26.3687	22.0638	22.7014	22.6721	26.3687
ENSMUSG00000063145	Bbs5	-0.161853	3.26734	0.418639	0.517617	1	0.0874792	3.26734	0.123753	0.724999	1	-0.0743735	3.26734	0.090122	0.764022	1	8.63977	9.83489	9.98312	8.48418	8.22726	11.6173	8.75053	9.47749	10.8089	11.6173
ENSMUSG00000037325	Bbs7	0.0717254	3.76604	0.0826581	0.773727	1	0.145321	3.76604	0.343388	0.55788	1	0.217047	3.76604	0.768698	0.38062	1	13.8247	11.4177	12.9346	14.1668	12.8782	12.0311	18.3576	13.7134	12.2696	18.3576
ENSMUSG00000035919	Bbs9	-0.0323313	4.95003	0.0237039	0.877641	1	-0.248424	4.95003	1.39827	0.237013	1	-0.280755	4.95003	1.78469	0.181574	0.884485	30.9516	27.1673	34.3045	35.7655	33.6983	30.5481	26.7566	27.0381	31.1598	35.7655
ENSMUSG00000022641	Bbx	0.288143	5.5525	1.08403	0.297798	1	0.449064	5.5525	2.6445	0.103909	1	0.737207	5.5525	7.07216	0.00782908	0.292324	40.4165	29.7594	38.8313	44.8872	42.4342	48.9856	38.0823	83.8815	53.8015	83.8815
ENSMUSG00000081824	BC002163	-0.0849149	3.68794	0.0691553	0.792571	1	-0.362998	3.68794	1.2515	0.263267	1	-0.447913	3.68794	1.91197	0.166745	0.874354	11.4358	19.2563	12.9828	13.1792	13.9566	13.0809	15.4262	6.12612	10.0018	19.2563
ENSMUSG00000006010	BC003331	0.136712	4.61932	0.295214	0.586899	1	0.157643	4.61932	0.39553	0.529407	1	0.294355	4.61932	1.37742	0.24054	0.925548	24.7353	20.8316	22.558	22.2947	26.6416	25.5237	25.3647	27.4113	24.9199	27.4113
ENSMUSG00000067722	BC003965	-0.133108	4.53795	0.348469	0.554981	1	-0.0540278	4.53795	0.0573645	0.810711	1	-0.187136	4.53795	0.691726	0.405578	1	20.1628	31.1722	23.1112	22.4767	21.8369	24.1903	25.3085	16.9738	23.155	31.1722
ENSMUSG00000052712	BC004004	-0.0196846	4.54517	0.00828658	0.927468	1	-0.0760065	4.54517	0.123744	0.725009	1	-0.0956911	4.54517	0.196837	0.657286	1	19.3997	27.9156	23.4295	22.2192	23.3417	24.8267	22.8299	19.1893	26.2215	27.9156
ENSMUSG00000019132	BC005537	0.192735	7.76242	1.16353	0.280735	1	-0.0543989	7.76242	0.0928549	0.760579	1	0.138336	7.76242	0.600068	0.438552	1	187.681	200.741	208.116	231.198	226.208	251.033	195.737	215.249	237.39	251.033
ENSMUSG00000079065	BC005561	-0.110818	3.92342	0.0293334	0.864012	1	1.01437	3.92342	2.42114	0.119707	1	0.903553	3.92342	1.93085	0.164666	0.872752	20.6323	3.94989	11.0937	12.8895	11.1475	9.72463	10.8871	43.6734	10.5625	43.6734
ENSMUSG00000026851	BC005624	0.127566	5.58559	0.580325	0.446185	1	-0.147666	5.58559	0.779328	0.377347	1	-0.0201004	5.58559	0.0144694	0.904254	1	42.3075	49.4242	52.954	46.8982	52.2829	50.9575	44.0795	42.3834	50.0971	52.954
ENSMUSG00000030780	BC017158	-0.279477	4.53298	2.00497	0.156784	1	0.0163004	4.53298	0.00681869	0.934189	1	-0.263177	4.53298	1.79673	0.180109	0.884485	26.5239	21.8901	28.891	22.5638	21.5315	20.6129	25.5385	20.9171	19.0445	28.891
ENSMUSG00000039294	BC017643	-0.367842	4.45904	3.24385	0.071692	1	-0.0180939	4.45904	0.0078093	0.929582	1	-0.385936	4.45904	3.59524	0.0579453	0.685318	23.1459	27.9738	27.8069	19.6826	21.9388	18.3895	22.9325	14.8582	20.4848	27.9738
ENSMUSG00000073139	BC023829	-0.0940895	4.15491	0.206868	0.649233	1	0.0521966	4.15491	0.0639973	0.800286	1	-0.0418928	4.15491	0.041474	0.838626	1	18.7995	19.1542	17.0039	19.5085	18.3756	15.148	20.2107	16.8312	14.4568	20.2107
ENSMUSG00000036208	BC027231	0.389589	5.29102	3.03349	0.0815624	1	0.0554188	5.29102	0.0620874	0.803227	1	0.445007	5.29102	3.97679	0.0461315	0.637542	35.6667	27.9965	32.7729	39.3059	40.4455	45.3964	31.9319	55.5425	42.2339	55.5425
ENSMUSG00000047617	BC029214	-0.130002	3.2021	0.223094	0.636692	1	-0.260262	3.2021	0.883145	0.347342	1	-0.390264	3.2021	2.00407	0.156877	0.861102	7.85495	13.4729	10.1248	9.58003	9.41687	8.91424	7.35462	6.47916	8.90879	13.4729
ENSMUSG00000074649	BC029722	-0.426877	3.79146	3.2843	0.0699454	1	-0.170827	3.79146	0.52018	0.470765	1	-0.597704	3.79146	6.45577	0.0110592	0.351345	13.0846	19.5871	18.5659	13.0056	12.2674	12.7032	12.8449	9.26758	12.5708	19.5871
ENSMUSG00000046096	BC030336	0.243997	5.06723	1.59215	0.207019	1	0.209808	5.06723	1.19247	0.274832	1	0.453804	5.06723	5.55007	0.0184799	0.443008	30.0059	26.4047	28.3398	32.3979	29.065	40.8933	33.6459	41.2133	38.8359	41.2133
ENSMUSG00000034773	BC030867	0.00915287	4.20497	0.00127495	0.971516	1	-0.0172921	4.20497	0.00457764	0.946058	1	-0.00813923	4.20497	0.0010154	0.974579	1	18.2235	17.0981	17.0039	19.5665	17.8666	16.6441	22.7008	15.6864	20.4315	22.7008
ENSMUSG00000036299	BC031181	-0.335137	5.26609	1.74359	0.186685	1	-0.02404	5.26609	0.00896813	0.924553	1	-0.359177	5.26609	2.00701	0.156574	0.861102	35.6615	58.6531	40.1602	34.8365	34.6133	36.592	43.5486	24.0167	37.6089	58.6531
ENSMUSG00000033722	BC034090	-0.288233	4.55069	2.21125	0.137008	1	0.115402	4.55069	0.355132	0.551222	1	-0.172831	4.55069	0.805184	0.369548	1	26.7592	21.6973	25.9176	22.5857	21.8369	19.8857	25.0752	27.0371	19.1512	27.0371
ENSMUSG00000090486	BC035947	-0.124224	3.55318	0.0867051	0.768408	1	0.822539	3.55318	3.80016	0.0512477	1	0.698315	3.55318	2.75877	0.0967225	0.767839	13.4791	7.0495	8.71732	11.1919	8.48373	7.35581	9.43383	28.4201	9.80702	28.4201
ENSMUSG00000036948	BC037034	-0.327128	4.00731	1.44454	0.229406	1	-0.264076	4.00731	0.936726	0.333121	1	-0.591204	4.00731	4.73059	0.0296308	0.542207	16.232	20.1551	20.8374	16.9938	13.6634	12.094	20.714	9.79829	13.572	20.8374
ENSMUSG00000040282	BC052040	-0.0185989	3.16156	0.00789193	0.929212	1	0.00365562	3.16156	0.000308743	0.985981	1	-0.0149433	3.16156	0.005212	0.942447	1	8.41936	9.32308	9.05102	7.82924	8.70846	10.0418	8.63449	8.8399	8.83416	10.0418
ENSMUSG00000041406	BC055324	0.274832	5.11707	2.63145	0.104766	1	-0.103289	5.11707	0.375098	0.540238	1	0.171543	5.11707	1.03359	0.309318	0.954066	34.4374	31.0372	31.2041	35.9711	36.4359	36.7042	35.3311	36.8596	33.4869	36.8596
ENSMUSG00000021763	BC067074	0.07256	5.27131	0.0772043	0.781122	1	-0.101768	5.27131	0.151972	0.696658	1	-0.0292079	5.27131	0.0125412	0.910833	1	50.0622	29.3807	35.1705	46.3325	30.3375	37.0284	47.9497	40.2877	30.1938	50.0622
ENSMUSG00000020650	Bcap29	0.143247	3.80354	0.354509	0.551572	1	0.052125	3.80354	0.047412	0.827629	1	0.195372	3.80354	0.66539	0.414664	1	9.16411	13.9058	15.5021	15.6764	14.8125	12.7169	15.4042	12.3737	15.3103	15.6764
ENSMUSG00000002015	Bcap31	-0.119568	5.67898	0.287732	0.591678	1	-0.193603	5.67898	0.752729	0.385614	1	-0.313171	5.67898	1.97236	0.160198	0.866311	46.7631	73.641	48.5894	49.4678	51.5637	54.3582	53.2196	34.929	47.9047	73.641
ENSMUSG00000031955	Bcar1	-0.0634552	6.20787	0.147257	0.701171	1	-0.145249	6.20787	0.771173	0.379855	1	-0.208704	6.20787	1.59584	0.206494	0.884485	79.911	75.5889	78.5763	71.2987	79.1525	71.9373	65.4966	64.1826	78.3119	79.911
ENSMUSG00000028121	Bcar3	0.778946	4.16027	16.7535	4.25641e-05	0.0171884	0.0564839	4.16027	0.093071	0.760309	1	0.83543	4.16027	19.5322	9.89167e-06	0.00192417	9.02797	13.4805	12.2719	18.6187	21.156	21.4336	21.1079	20.4798	22.4768	22.4768
ENSMUSG00000005687	Bcas2	-0.015963	7.19391	0.00652189	0.935634	1	-0.105657	7.19391	0.285671	0.593008	1	-0.12162	7.19391	0.378746	0.538275	1	127.264	176.258	147.883	142.57	149.633	155.178	150.378	113.368	154.475	176.258
ENSMUSG00000059439	Bcas3	-0.394364	4.3727	3.82461	0.0505052	1	-0.0711647	4.3727	0.124987	0.723688	1	-0.465529	4.3727	5.35165	0.0207027	0.470221	20.9465	20.0741	21.8967	21.947	20.8698	20.0103	20.674	19.5593	19.6313	21.947
ENSMUSG00000030268	Bcat1	-0.0812429	5.47668	0.204946	0.650758	1	0.127851	5.47668	0.509154	0.475505	1	0.0466077	5.47668	0.0679462	0.794351	1	45.5666	45.2885	43.8891	41.0534	48.4001	37.6518	47.776	43.9535	46.2981	48.4001
ENSMUSG00000030826	Bcat2	-0.256009	5.27051	1.29951	0.254303	1	-0.0682156	5.27051	0.0922073	0.76139	1	-0.324225	5.27051	2.08879	0.148383	0.852621	37.0014	46.8735	44.0486	35.5798	39.7135	34.9014	45.1628	27.5302	35.8664	46.8735
ENSMUSG00000030983	Bccip	-0.0300041	6.48883	0.0279067	0.867328	1	-0.0817571	6.48883	0.207331	0.648867	1	-0.111761	6.48883	0.387742	0.533489	1	79.7511	106.224	86.139	85.3863	96.2429	96.8249	99.2211	70.8054	86.9963	106.224
ENSMUSG00000060376	Bckdha	0.220135	5.87035	1.27101	0.259578	1	-0.209374	5.87035	1.15269	0.282987	1	0.0107608	5.87035	0.00304543	0.955991	1	44.9827	62.8194	57.3578	58.293	63.4747	68.3218	48.7026	56.583	65.1355	68.3218
ENSMUSG00000032263	Bckdhb	-0.0724579	4.90264	0.0595446	0.807217	1	-0.0224059	4.90264	0.00569583	0.93984	1	-0.0948638	4.90264	0.102143	0.749273	1	23.9637	34.8475	30.8822	31.7719	30.0326	30.458	34.6784	23.8291	28.0224	34.8475
ENSMUSG00000030802	Bckdk	0.0938985	5.01374	0.220109	0.638957	1	-0.308644	5.01374	2.3685	0.123806	1	-0.214745	5.01374	1.15341	0.282836	0.95224	29.2277	42.1434	34.7412	32.9927	34.2165	29.8841	35.0742	21.7234	30.0704	42.1434
ENSMUSG00000028191	Bcl10	0.241926	5.81872	1.56792	0.210509	1	-0.157453	5.81872	0.667027	0.41409	1	0.0844731	5.81872	0.191746	0.661467	1	44.3543	61.954	49.0739	58.235	65.6634	63.21	43.6065	57.3382	63.6954	65.6634
ENSMUSG00000000861	Bcl11a	0.406194	7.84059	6.53054	0.0106038	0.668407	0.102748	7.84059	0.420553	0.516661	1	0.508942	7.84059	10.251	0.00136611	0.0923342	174.48	163.282	186.364	242.049	236.988	256.705	264.408	285.343	252.423	285.343
ENSMUSG00000048251	Bcl11b	0.653834	4.54651	9.62396	0.00192055	0.247054	0.376548	4.54651	3.30248	0.0691755	1	1.03038	4.54651	24.0252	9.50827e-07	0.000242666	16.6883	14.3879	15.2929	25.834	24.9458	20.0678	34.284	31.6924	26.1163	34.284
ENSMUSG00000057329	Bcl2	-0.228947	6.7334	1.83384	0.175675	1	0.110979	6.7334	0.431626	0.511192	1	-0.117968	6.7334	0.489074	0.484341	1	120.538	112.938	104.831	110.428	97.3371	87.9909	114.344	112.174	96.1415	120.538
ENSMUSG00000007659	Bcl2l1	0.143512	6.57466	0.75446	0.385068	1	-0.201863	6.57466	1.49368	0.221646	1	-0.0583511	6.57466	0.124915	0.723763	1	85.9856	100.803	95.2412	99.1097	106.639	101.236	89.5873	75.241	103.278	106.639
ENSMUSG00000027381	Bcl2l11	0.0409533	5.62499	0.0511941	0.820998	1	0.0137892	5.62499	0.00583171	0.939128	1	0.0547426	5.62499	0.0918901	0.761788	1	48.5453	46.6907	44.7269	52.0579	49.4916	53.3	43.9278	52.3059	52.2307	53.3
ENSMUSG00000003190	Bcl2l12	-0.47609	4.05108	3.02815	0.0818312	1	0.214187	4.05108	0.613418	0.433504	1	-0.261903	4.05108	0.929083	0.335101	0.981318	13.8666	25.0714	18.6544	13.0549	13.4615	14.912	18.2813	12.2036	18.9504	25.0714
ENSMUSG00000009112	Bcl2l13	0.151237	6.01049	0.350373	0.553902	1	0.0936461	6.01049	0.134716	0.713591	1	0.244883	6.01049	0.920941	0.337228	0.983231	74.2832	48.7249	61.5553	69.5147	59.1124	63.3116	64.7655	75.1595	62.8243	75.1595
ENSMUSG00000089682	Bcl2l2	0.177177	3.78906	0.582351	0.445392	1	0.0738107	3.78906	0.102568	0.74877	1	0.250988	3.78906	1.18992	0.275346	0.95224	13.8302	11.821	13.2067	14.9933	11.9794	13.2544	13.2984	18.8262	12.1421	18.8262
ENSMUSG00000029438	Bcl7a	-0.0522444	6.82981	0.10381	0.747305	1	0.0394797	6.82981	0.0593722	0.807491	1	-0.0127647	6.82981	0.00621689	0.937154	1	119.356	98.9525	123.517	117.953	112.349	102.196	121.348	117.363	109.877	123.517
ENSMUSG00000029681	Bcl7b	-0.10662	4.46946	0.314651	0.57484	1	-0.0608565	4.46946	0.102878	0.748403	1	-0.167477	4.46946	0.783756	0.375995	1	20.2091	24.7506	23.4787	20.3132	23.9082	21.6408	22.284	19.5487	22.4351	24.7506
ENSMUSG00000030814	Bcl7c	-0.0777804	6.37646	0.101161	0.750441	1	-0.198008	6.37646	0.654866	0.418378	1	-0.275789	6.37646	1.27108	0.259564	0.951248	74.8207	100.978	92.7212	74.2229	94.3116	77.4394	87.4689	64.2232	80.7908	100.978
ENSMUSG00000038256	Bcl9	-0.0361108	7.27191	0.0222426	0.881443	1	0.278324	7.27191	1.32065	0.250476	1	0.242213	7.27191	1.00119	0.317022	0.959456	182.183	116.386	163.45	157.751	148.532	133.09	157.98	179.175	151.396	182.183
ENSMUSG00000063382	Bcl9l	0.105919	5.94643	0.0905597	0.763467	1	0.245243	5.94643	0.485976	0.485728	1	0.351162	5.94643	0.995357	0.318436	0.961549	79.0208	24.5109	59.7316	67.2344	62.8639	44.8829	58.2578	97.8206	59.4275	97.8206
ENSMUSG00000037608	Bclaf1	-0.00921587	8.46583	0.00348206	0.952945	1	0.124848	8.46583	0.639638	0.423842	1	0.115632	8.46583	0.548604	0.458889	1	344.518	274.598	327.152	345.056	340.687	388.05	358.986	428.063	374.009	428.063
ENSMUSG00000040363	Bcor	0.238476	7.22241	0.771379	0.379791	1	0.021951	7.22241	0.00655112	0.93549	1	0.260427	7.22241	0.920619	0.337312	0.983231	154.481	98.8012	141.118	144.514	168.74	159.958	101.922	216.443	156.891	216.443
ENSMUSG00000036959	Bcorl1	-0.133022	4.14562	0.203018	0.652296	1	0.097308	4.14562	0.108279	0.742112	1	-0.0357139	4.14562	0.0147121	0.903458	1	24.8216	15.2044	21.5092	19.7407	15.5251	12.4051	20.5002	16.3927	12.3229	24.8216
ENSMUSG00000009681	Bcr	-0.07276	6.31267	0.197187	0.657001	1	0.0665267	6.31267	0.165249	0.684369	1	-0.00623321	6.31267	0.0014547	0.969576	1	89.3894	69.7452	81.4345	80.4723	76.9129	71.314	82.8118	87.3712	75.0045	89.3894
ENSMUSG00000026172	Bcs1l	-0.0277028	3.65031	0.0147487	0.903339	1	-0.0736855	3.65031	0.104316	0.74671	1	-0.101388	3.65031	0.199886	0.654813	1	12.2537	13.7434	14.0003	11.6122	12.1656	11.9064	14.9988	10.4008	11.1493	14.9988
ENSMUSG00000046598	Bdh1	0.130262	3.75255	0.239057	0.624888	1	-0.143497	3.75255	0.291468	0.589281	1	-0.0132355	3.75255	0.00248355	0.960254	1	13.0916	11.7415	14.0003	15.27	12.3692	14.0259	18.0681	11.0828	10.9359	18.0681
ENSMUSG00000048482	Bdnf	0.0831549	3.37274	0.12263	0.7262	1	1.32108	3.37274	32.3935	1.2591e-08	1.43456e-05	1.40423	3.37274	36.6434	1.41836e-09	7.81948e-07	5.07954	7.46691	7.21819	6.38669	7.48258	7.0441	19.1102	15.2708	17.0707	19.1102
ENSMUSG00000049658	Bdp1	0.1762	5.76886	0.548569	0.458903	1	0.368061	5.76886	2.4056	0.120902	1	0.54426	5.76886	5.23893	0.0220869	0.483608	56.2656	31.9501	42.6721	53.9656	48.8665	52.0669	46.2334	101.115	56.24	101.115
ENSMUSG00000035086	Becn1	-0.00182411	6.41219	0.000115432	0.991428	1	-0.030997	6.41219	0.0334087	0.85497	1	-0.0328211	6.41219	0.0374862	0.846479	1	78.5418	87.1009	84.0559	82.5974	86.6404	91.3485	82.0883	86.5826	86.6689	91.3485
ENSMUSG00000040867	Begain	0.329775	3.52676	2.42214	0.119632	1	-0.144612	3.52676	0.474123	0.491096	1	0.185164	3.52676	0.775675	0.378467	1	10.6304	10.2805	10.803	13.5862	12.471	9.91166	12.6245	11.0097	11.5761	13.5862
ENSMUSG00000038214	Bend3	-0.0903513	5.37722	0.189842	0.663048	1	-0.163973	5.37722	0.624497	0.429381	1	-0.254324	5.37722	1.50625	0.219712	0.898708	51.621	39.2764	42.6095	52.7655	35.6711	37.5131	42.9485	35.4258	35.4669	52.7655
ENSMUSG00000092060	Bend4	0.715609	5.3223	9.08633	0.00257527	0.305413	0.543015	5.3223	5.34232	0.0208137	1	1.25862	5.3223	27.8245	1.3283e-07	4.50803e-05	23.3052	17.5337	29.6492	33.729	41.4907	42.3381	43.1703	65.7001	61.9731	65.7001
ENSMUSG00000028545	Bend5	0.186852	4.72676	0.709683	0.399549	1	-0.0988962	4.72676	0.199934	0.654774	1	0.0879555	4.72676	0.158026	0.69098	1	21.4702	26.8917	26.0145	24.3275	28.7087	31.8544	23.8012	25.4538	28.9669	31.8544
ENSMUSG00000032757	Bet1	-0.0434284	5.02278	0.0405119	0.840483	1	-0.0438887	5.02278	0.0413915	0.838784	1	-0.0873171	5.02278	0.164523	0.685026	1	31.3674	40.9598	29.6478	32.456	29.8795	33.1635	36.831	26.0871	31.4742	40.9598
ENSMUSG00000025484	Bet1l	-0.0302165	4.5112	0.0178578	0.893693	1	-0.415375	4.5112	3.34514	0.0674036	1	-0.445592	4.5112	3.86163	0.0494023	0.647773	20.7371	31.4368	22.9141	26.8241	23.2622	23.2518	19.9212	15.0531	21.1784	31.4368
ENSMUSG00000050071	Bex1	-0.401376	4.67135	1.71549	0.190275	1	-0.0570078	4.67135	0.0345839	0.85247	1	-0.458384	4.67135	2.2397	0.134507	0.838505	20.693	40.7873	29.8532	20.7891	25.2602	23.4808	28.4192	14.2398	25.171	40.7873
ENSMUSG00000042750	Bex2	0.0417178	6.98292	0.024749	0.874994	1	-0.126101	6.98292	0.226082	0.634444	1	-0.0843831	6.98292	0.101284	0.750295	1	84.68	160.288	135.701	121.927	135.45	134.637	133.871	84.0407	147.197	160.288
ENSMUSG00000047844	Bex4	-0.499648	4.74122	3.35409	0.0670385	1	0.083935	4.74122	0.0947018	0.758283	1	-0.415713	4.74122	2.33483	0.126508	0.833254	25.4847	42.0779	29.7385	21.3314	24.0446	23.9758	31.4304	15.8525	26.1262	42.0779
ENSMUSG00000022684	Bfar	-0.239932	5.10979	1.75833	0.184833	1	0.114644	5.10979	0.402382	0.525862	1	-0.125288	5.10979	0.484865	0.486227	1	32.8468	43.2976	37.6816	30.6263	30.859	34.6373	39.4903	29.6496	30.9068	43.2976
ENSMUSG00000074489	Bglap3	-0.0714133	4.4035	0.115485	0.733984	1	0.278836	4.4035	1.77824	0.182365	1	0.207423	4.4035	0.989378	0.319894	0.963623	21.9127	18.5896	19.8768	24.2318	17.3812	18.213	22.2509	25.3071	21.7401	25.3071
ENSMUSG00000031375	Bgn	0.409985	5.57247	3.79884	0.051288	1	0.148847	5.57247	0.506211	0.476784	1	0.558832	5.57247	7.07214	0.00782916	0.292324	38.8042	41.7719	31.9613	54.459	52.9394	41.5175	70.1882	46.3483	49.4995	70.1882
ENSMUSG00000072964	Bhlhb9	0.044577	5.79227	0.0699434	0.791419	1	-0.0664946	5.79227	0.155967	0.692897	1	-0.0219176	5.79227	0.0169699	0.896354	1	53.5708	52.7553	58.2781	61.7767	51.1565	59.9685	59.3003	47.6924	53.506	61.7767
ENSMUSG00000030103	Bhlhe40	0.756079	5.08117	9.78368	0.00176068	0.232104	-0.0146376	5.08117	0.00374804	0.951183	1	0.741441	5.08117	9.44919	0.00211243	0.125793	23.5125	26.8917	22.8656	32.0495	46.219	38.8362	25.4226	48.2526	39.5294	48.2526
ENSMUSG00000014329	Bicc1	-0.474666	6.04877	5.22592	0.0222527	0.936028	0.03468	6.04877	0.0279742	0.867169	1	-0.439986	6.04877	4.5109	0.0336796	0.565795	99.7899	70.5907	71.3475	65.2182	54.0805	56.163	52.1193	69.025	56.5318	99.7899
ENSMUSG00000003452	Bicd1	-0.263253	4.06329	0.774352	0.378874	1	0.381836	4.06329	1.64023	0.200294	1	0.118583	4.06329	0.159891	0.689257	1	20.9571	12.5048	15.1273	15.3085	13.6491	13.4817	14.4584	28.1458	15.5349	28.1458
ENSMUSG00000037933	Bicd2	-0.0124387	6.16763	0.00616688	0.937407	1	0.0636756	6.16763	0.162175	0.687162	1	0.0512369	6.16763	0.105221	0.745652	1	76.8214	60.8715	71.2613	73.2727	70.5501	65.8283	79.9742	74.3154	73.1907	79.9742
ENSMUSG00000004446	Bid	-0.312227	3.0273	1.06147	0.30288	1	-0.0371455	3.0273	0.0149248	0.902767	1	-0.349373	3.0273	1.3365	0.247651	0.936864	8.18235	12.2155	8.28534	8.21807	8.77657	6.02328	10.1285	4.53537	6.36956	12.2155
ENSMUSG00000024381	Bin1	-0.208714	6.3714	0.790346	0.373995	1	-0.135575	6.3714	0.33328	0.563734	1	-0.344289	6.3714	2.14912	0.142652	0.848255	72.5272	107.783	97.4693	75.8273	90.9111	74.4309	90.1663	54.805	80.4992	107.783
ENSMUSG00000022089	Bin3	-0.0827317	4.254	0.153441	0.695268	1	-0.14156	4.254	0.448244	0.50317	1	-0.224292	4.254	1.13235	0.287274	0.95224	18.3282	23.1041	19.4261	17.6505	19.6482	20.0726	19.5737	14.0057	19.2046	23.1041
ENSMUSG00000057367	Birc2	-0.0294592	5.77075	0.0269713	0.869551	1	0.0583642	5.77075	0.106224	0.744484	1	0.028905	5.77075	0.0261035	0.871648	1	55.6131	52.5352	54.5965	57.1899	48.1414	60.5296	52.5692	55.9683	53.3779	60.5296
ENSMUSG00000017716	Birc5	-0.191785	6.6735	0.542842	0.461257	1	-0.122544	6.6735	0.221568	0.637848	1	-0.314329	6.6735	1.45705	0.227401	0.908292	85.3371	143.032	108.955	91.7151	104.615	104.209	115.747	66.9357	97.486	143.032
ENSMUSG00000024073	Birc6	0.0659934	7.00048	0.126259	0.722343	1	0.0920399	7.00048	0.246611	0.619472	1	0.158033	7.00048	0.726148	0.394135	1	145.233	81.4339	104.587	133.804	109.804	110.462	104.237	236.067	125.392	236.067
ENSMUSG00000041684	Bivm	-0.0924089	4.49949	0.188185	0.664431	1	0.155336	4.49949	0.534409	0.464759	1	0.0629275	4.49949	0.0880145	0.766717	1	22.7794	21.9678	23.786	23.921	21.786	22.7531	23.5695	21.0695	21.125	23.921
ENSMUSG00000067787	Blcap	-0.0787187	4.88845	0.164382	0.685154	1	0.0840767	4.88845	0.187728	0.664814	1	0.00535795	4.88845	0.000766326	0.977915	1	26.3402	35.549	31.1496	28.9724	30.5412	27.3661	35.557	21.5828	28.8068	35.557
ENSMUSG00000030528	Blm	0.135552	5.65746	0.383222	0.535884	1	0.231673	5.65746	1.12523	0.288794	1	0.367225	5.65746	2.82279	0.0929345	0.75826	53.8326	34.0881	45.6343	54.461	48.0005	46.2543	54.262	68.1286	48.5449	68.1286
ENSMUSG00000020840	Blmh	-0.0500651	7.42001	0.0895713	0.764723	1	-0.0463955	7.42001	0.0769377	0.781491	1	-0.0964605	7.42001	0.332859	0.563981	1	145.355	199.249	192.533	161.89	179.341	179.027	171.284	129.688	182.204	199.249
ENSMUSG00000090247	Bloc1s1	-0.212269	5.1092	0.568134	0.451002	1	-0.321149	5.1092	1.29428	0.255261	1	-0.533419	5.1092	3.57024	0.0588238	0.687636	27.4894	55.4176	38.6013	28.487	39.3482	35.5188	31.3103	20.2075	33.616	55.4176
ENSMUSG00000057506	Bloc1s2	-0.0269131	5.26311	0.0113598	0.91512	1	-0.203421	5.26311	0.647818	0.420894	1	-0.230334	5.26311	0.831782	0.361758	1	29.5346	54.2162	37.7376	35.5913	40.9252	42.8258	39.1474	25.3077	39.6894	54.2162
ENSMUSG00000060708	Bloc1s4	-0.0380452	3.65613	0.0184539	0.891944	1	-0.197847	3.65613	0.498013	0.480374	1	-0.235892	3.65613	0.711013	0.399108	1	9.32121	17.7474	12.547	12.1928	13.2345	13.0285	11.1767	9.25594	14.2434	17.7474
ENSMUSG00000038982	Bloc1s5	-0.0470652	4.11134	0.0499943	0.823073	1	-0.089424	4.11134	0.180614	0.670847	1	-0.136489	4.11134	0.423194	0.515348	1	14.872	19.3166	19.1839	16.8376	17.9684	17.2675	18.705	13.689	16.964	19.3166
ENSMUSG00000005804	Bloc1s6	-0.11685	5.37155	0.392104	0.531195	1	-0.0109539	5.37155	0.00345176	0.95315	1	-0.127804	5.37155	0.470883	0.492581	1	45.9941	43.4577	39.3569	44.9563	41.2542	41.0444	41.7506	35.1204	38.8997	45.9941
ENSMUSG00000001999	Blvra	-0.196511	3.60849	0.75236	0.38573	1	-0.0968275	3.60849	0.182294	0.66941	1	-0.293338	3.60849	1.69484	0.192964	0.884485	10.1067	15.6372	14.2426	11.6702	10.7403	12.6545	12.2191	9.59695	12.1629	15.6372
ENSMUSG00000026577	Blzf1	0.319684	4.73007	2.35108	0.125197	1	-0.13089	4.73007	0.398357	0.527939	1	0.188794	4.73007	0.825157	0.363677	1	24.1944	23.5911	23.0989	28.1566	29.8763	30.5438	21.0215	28.6786	28.806	30.5438
ENSMUSG00000040093	Bmf	0.161359	4.89891	0.362925	0.546886	1	-0.377001	4.89891	1.97967	0.159425	1	-0.215643	4.89891	0.648942	0.420491	1	32.4671	24.6192	32.9904	33.9075	30.083	36.5297	17.7785	33.4918	25.7128	36.5297
ENSMUSG00000026739	Bmi1	0.125984	6.61465	0.408367	0.522799	1	0.237481	6.61465	1.45457	0.227796	1	0.363465	6.61465	3.40113	0.0651517	0.711318	96.7731	83.3263	85.8914	99.4581	96.4589	106.721	106.671	99.3533	106.476	106.721
ENSMUSG00000022098	Bmp1	-0.10467	8.0289	0.439029	0.507591	1	-0.137034	8.0289	0.752318	0.385743	1	-0.241704	8.0289	2.34109	0.126002	0.831576	301.735	253.929	285.336	279.214	240.97	259.324	241.892	248.327	239.043	301.735
ENSMUSG00000027358	Bmp2	0.173508	7.11972	0.871794	0.350459	1	-0.360579	7.11972	3.75789	0.0525589	1	-0.187071	7.11972	1.01311	0.314159	0.956982	119.238	145.064	149.353	144.107	174.645	148.862	110.725	114.554	144.354	174.645
ENSMUSG00000034663	Bmp2k	0.741265	4.58086	9.13892	0.00250228	0.298191	-0.102732	4.58086	0.18032	0.671098	1	0.638533	4.58086	6.8292	0.00896792	0.310972	17.2082	13.4282	18.22	26.964	25.433	33.3623	18.016	33.1105	28.6402	33.3623
ENSMUSG00000021835	Bmp4	0.019786	4.77103	0.0089487	0.924634	1	-0.14187	4.77103	0.460465	0.497407	1	-0.122084	4.77103	0.342146	0.558593	1	28.1113	31.168	24.8538	26.3079	31.8145	24.0172	30.5771	22.8092	25.2955	31.8145
ENSMUSG00000032179	Bmp5	1.27385	3.12185	29.4777	5.6563e-08	9.49722e-05	-0.0625694	3.12185	0.0796103	0.777826	1	1.21128	3.12185	26.9758	2.06022e-07	6.6389e-05	3.9365	3.52726	5.37231	9.85437	12.0585	11.2775	11.1049	9.45238	10.9478	12.0585
ENSMUSG00000008999	Bmp7	-0.53965	6.66868	7.88627	0.00498115	0.438974	0.0512315	6.66868	0.071336	0.789401	1	-0.488418	6.66868	6.48519	0.0108777	0.349466	138.761	136.525	103.684	99.2874	76.5708	84.5052	105.119	88.5196	81.8381	138.761
ENSMUSG00000031963	Bmper	0.485756	5.32282	8.64645	0.00327699	0.3568	0.115767	5.32282	0.501806	0.478708	1	0.601522	5.32282	13.3503	0.000258383	0.0262513	30.0583	30.7334	30.4713	43.952	41.5869	42.7011	47.3707	42.5773	49.9319	49.9319
ENSMUSG00000021796	Bmpr1a	0.17707	7.89361	0.748629	0.386911	1	0.135731	7.89361	0.440569	0.506848	1	0.312801	7.89361	2.33592	0.126421	0.833254	241.461	188.35	208.794	251.926	232.113	247.23	212.763	305.252	251.313	305.252
ENSMUSG00000052430	Bmpr1b	0.0697649	6.49541	0.0502441	0.822639	1	0.0180733	6.49541	0.00337622	0.953665	1	0.0878382	6.49541	0.0797447	0.777644	1	100.387	75.2101	84.0506	99.226	76.4036	108.28	53.4513	130.46	83.4331	130.46
ENSMUSG00000067336	Bmpr2	0.163637	7.60015	0.410857	0.521535	1	0.381392	7.60015	2.23007	0.135348	1	0.545029	7.60015	4.54016	0.0331085	0.564467	196.778	141.464	149.14	194.008	177.97	190.187	161.326	319.128	215.058	319.128
ENSMUSG00000030138	Bms1	0.0478877	7.26718	0.0900008	0.764176	1	0.0243528	7.26718	0.023312	0.878648	1	0.0722405	7.26718	0.205242	0.650523	1	144.112	140.302	164.904	144.107	158.662	164.82	151.957	153.307	163.346	164.904
ENSMUSG00000049086	Bmyc	-0.323686	3.82142	1.27466	0.258894	1	-0.0494099	3.82142	0.029615	0.863367	1	-0.373096	3.82142	1.70121	0.19213	0.884485	13.9294	20.5069	14.291	12.8314	14.4562	11.5324	17.4889	9.4508	12.0562	20.5069
ENSMUSG00000028487	Bnc2	0.198784	4.38394	0.245124	0.620529	1	0.404154	4.38394	1.01795	0.313007	1	0.602938	4.38394	2.26221	0.132565	0.836946	27.6514	7.90792	16.0013	19.4889	17.0664	12.8037	18.1813	48.6939	18.4263	48.6939
ENSMUSG00000024191	Bnip1	0.166671	5.37991	0.816496	0.366207	1	-0.0146625	5.37991	0.00636687	0.936402	1	0.152009	5.37991	0.684256	0.408125	1	34.9449	39.7759	39.4666	39.1082	41.3707	43.6903	39.1597	47.8337	48.4708	48.4708
ENSMUSG00000011958	Bnip2	-0.00946383	6.2681	0.00255142	0.959715	1	0.1446	6.2681	0.597106	0.439685	1	0.135136	6.2681	0.522215	0.469898	1	76.0883	80.1343	74.1195	74.3759	76.7093	79.3555	71.4035	80.9651	79.5922	80.9651
ENSMUSG00000078566	Bnip3	-0.149043	5.53396	0.61201	0.434032	1	-0.0494488	5.53396	0.0672991	0.795311	1	-0.198491	5.53396	1.08803	0.296908	0.95224	47.7472	54.9862	47.6282	48.9525	42.0671	47.2761	51.3893	32.7528	43.5256	54.9862
ENSMUSG00000022051	Bnip3l	0.0890908	7.45173	0.226533	0.634107	1	0.134229	7.45173	0.514925	0.473015	1	0.22332	7.45173	1.42399	0.232747	0.915662	158.408	166.68	165.679	175.111	181.178	205.391	152.015	177.894	192.366	205.391
ENSMUSG00000022687	Boc	0.226777	6.65933	1.63643	0.200815	1	-0.0784937	6.65933	0.196829	0.657292	1	0.148283	6.65933	0.701766	0.402191	1	101.067	81.8113	92.6735	116.005	110.763	94.5032	95.3207	124.541	92.0219	124.541
ENSMUSG00000044502	Bod1	0.0939648	6.6737	0.175334	0.675415	1	-0.174489	6.6737	0.604535	0.436853	1	-0.080524	6.6737	0.128845	0.719633	1	76.8214	130.401	98.0509	97.3098	114.631	110.586	93.062	80.2343	116.988	130.401
ENSMUSG00000061755	Bod1l	0.0611928	6.19657	0.0448292	0.832318	1	0.431184	6.19657	2.2244	0.135845	1	0.492376	6.19657	2.89824	0.0886766	0.749253	80.8538	41.1221	68.936	68.5698	68.8704	66.2023	67.0023	122.982	74.2575	122.982
ENSMUSG00000026278	Bok	0.117664	3.9242	0.195567	0.658323	1	0.0160373	3.9242	0.00364826	0.951836	1	0.133701	3.9242	0.253954	0.614305	1	12.0966	15.6913	15.3568	13.2959	15.5251	17.0181	18.3576	10.6443	17.9776	18.3576
ENSMUSG00000047721	Bola2	-0.322588	4.37592	0.767009	0.381144	1	-0.26803	4.37592	0.528651	0.467174	1	-0.590619	4.37592	2.56436	0.109297	0.794149	13.7129	33.2015	23.9597	17.2257	22.9148	18.9493	22.3826	11.9935	21.8739	33.2015
ENSMUSG00000045160	Bola3	0.193124	3.51036	0.507043	0.476422	1	-0.269214	3.51036	0.983265	0.321394	1	-0.0760902	3.51036	0.0790548	0.778582	1	8.74518	15.8536	11.0453	12.0186	11.3511	11.5324	12.6824	8.54955	10.0824	15.8536
ENSMUSG00000022557	Bop1	-0.0902052	5.80093	0.202632	0.652605	1	-0.0678286	5.80093	0.114549	0.735024	1	-0.158034	5.80093	0.62329	0.429827	1	54.0421	60.9797	60.7974	53.0676	59.0972	51.9894	65.8441	42.1876	53.0259	65.8441
ENSMUSG00000022070	Bora	0.0748682	5.97263	0.233477	0.628957	1	0.0470876	5.97263	0.0927943	0.760654	1	0.121956	5.97263	0.622972	0.429945	1	57.6553	59.1942	62.0085	62.1251	62.2022	66.0776	68.2184	60.7725	66.0957	68.2184
ENSMUSG00000042992	Borcs5	-0.427174	2.89139	3.21698	0.0728781	1	-0.278479	2.89139	1.33164	0.248513	1	-0.705653	2.89139	8.83539	0.00295445	0.156048	7.69783	11.6873	9.20438	6.38669	6.71905	6.85711	7.00715	4.70104	5.81474	11.6873
ENSMUSG00000045176	Borcs6	-0.272283	3.01787	0.869424	0.351115	1	-0.29233	3.01787	0.988293	0.32016	1	-0.564614	3.01787	3.72886	0.05348	0.666218	6.85999	11.6873	10.0279	7.14148	8.60243	7.72984	6.83342	4.99333	8.32198	11.6873
ENSMUSG00000062376	Borcs7	0.0303482	3.73636	0.0208665	0.885143	1	-0.122137	3.73636	0.339285	0.560242	1	-0.0917884	3.73636	0.192468	0.66087	1	10.9164	15.4399	13.8156	12.511	13.5036	15.5582	12.0484	11.7668	13.6077	15.5582
ENSMUSG00000002345	Borcs8	-0.151768	4.14329	0.315905	0.574079	1	-0.218555	4.14329	0.651805	0.419468	1	-0.370323	4.14329	1.88041	0.170287	0.878178	15.2907	25.4849	18.7963	15.9086	18.1163	18.3895	21.0614	11.9353	13.3898	25.4849
ENSMUSG00000038871	Bpgm	-0.0114086	5.42297	0.00279323	0.957851	1	-0.369826	5.42297	2.918	0.0875964	1	-0.381234	5.42297	3.10971	0.077827	0.732995	43.4117	57.5707	42.7277	41.6876	46.0663	44.8829	40.2477	28.1575	40.703	57.5707
ENSMUSG00000038286	Bphl	-0.0636194	3.74254	0.0748632	0.784383	1	-0.231578	3.74254	0.987068	0.32046	1	-0.295197	3.74254	1.61479	0.203819	0.884485	11.7824	18.2344	13.1284	13.2379	13.5399	14.3376	14.0143	10.3277	11.1493	18.2344
ENSMUSG00000026617	Bpnt1	-0.295316	3.7359	2.21829	0.136384	1	-0.0692304	3.7359	0.121977	0.726901	1	-0.364547	3.7359	3.43774	0.0637227	0.704755	14.2609	16.4773	13.0695	12.7482	12.7068	11.8176	14.2872	10.6018	13.183	16.4773
ENSMUSG00000040481	Bptf	0.25949	7.75017	1.65846	0.197812	1	0.170642	7.75017	0.719223	0.396399	1	0.430132	7.75017	4.55525	0.0328181	0.562278	219.166	136.076	179.43	198.283	201.404	196.205	167.127	412.829	225.716	412.829
ENSMUSG00000002413	Braf	0.339535	6.40153	1.03806	0.308273	1	0.549481	6.40153	2.71724	0.0992693	1	0.889016	6.40153	7.04037	0.00796926	0.295403	70.5708	49.7177	62.5324	80.2309	78.6587	87.2106	62.3231	162.665	105.542	162.665
ENSMUSG00000029458	Brap	0.159244	5.80626	0.892691	0.344749	1	-0.176082	5.80626	1.09424	0.295534	1	-0.0168375	5.80626	0.0100096	0.920306	1	56.1518	52.3752	54.6438	54.9866	59.0328	65.2985	46.861	56.3731	57.0426	65.2985
ENSMUSG00000000148	Brat1	-0.306049	3.6741	1.68414	0.194376	1	0.0874531	3.6741	0.137591	0.710688	1	-0.218596	3.6741	0.874054	0.349835	0.999374	16.7049	11.2003	14.5817	11.7863	11.1984	11.1584	15.4041	11.8135	10.1891	16.7049
ENSMUSG00000017146	Brca1	0.301423	5.90765	1.29107	0.255851	1	0.156672	5.90765	0.350698	0.553718	1	0.458095	5.90765	2.98415	0.0840834	0.740941	58.7027	41.1762	51.254	61.0221	67.4961	60.7166	50.4399	84.8867	63.4818	84.8867
ENSMUSG00000041147	Brca2	0.0544165	5.35589	0.0787359	0.779018	1	-0.226482	5.35589	1.36866	0.242042	1	-0.172065	5.35589	0.790672	0.373897	1	42.9615	27.8748	41.1405	45.7998	34.2115	37.774	39.6158	62.2719	35.7608	62.2719
ENSMUSG00000031201	Brcc3	-0.0295389	5.62095	0.0281883	0.866667	1	0.213847	5.62095	1.48849	0.222452	1	0.184308	5.62095	1.1063	0.292889	0.95224	48.4039	44.102	41.0848	44.8914	49.4274	52.4293	47.8429	58.8667	54.9035	58.8667
ENSMUSG00000022387	Brd1	0.225877	7.35442	1.31953	0.250676	1	0.0367837	7.35442	0.0350926	0.851402	1	0.26266	7.35442	1.78652	0.18135	0.884485	160.864	116.873	159.769	167.013	163.713	179.396	146.311	191.307	186.601	191.307
ENSMUSG00000024335	Brd2	0.0190213	9.58387	0.0123715	0.911436	1	-0.0668816	9.58387	0.152969	0.695714	1	-0.0478602	9.58387	0.0783392	0.779561	1	720.142	695.018	813.134	771.221	817.587	816.246	656.935	773.065	842.547	842.547
ENSMUSG00000026918	Brd3	-0.0575816	7.93789	0.112645	0.737153	1	0.11307	7.93789	0.434614	0.509734	1	0.0554887	7.93789	0.104757	0.746194	1	272.514	212.807	249.778	261.448	234.251	222.856	247.161	256.073	249.126	272.514
ENSMUSG00000024002	Brd4	0.0871081	8.21128	0.143165	0.705154	1	0.323395	8.21128	1.97145	0.160294	1	0.410503	8.21128	3.17276	0.0748758	0.73258	314.576	206.692	265.98	287.037	290.818	268.908	271.715	428.849	331.652	428.849
ENSMUSG00000031660	Brd7	-0.0305623	6.93002	0.030899	0.860466	1	0.20216	6.93002	1.35539	0.244339	1	0.171598	6.93002	0.977388	0.322845	0.966353	107.56	111.3	118.397	116.876	117.227	112.519	148.019	131.296	133.365	148.019
ENSMUSG00000003778	Brd8	0.210595	7.72513	0.975299	0.323362	1	0.00697188	7.72513	0.00107118	0.973891	1	0.217567	7.72513	1.04197	0.307365	0.952515	212.887	151.553	203.071	222.439	210.117	234.471	172.962	279.372	216.399	279.372
ENSMUSG00000057649	Brd9	0.0238464	6.32592	0.0245829	0.875411	1	-0.0387091	6.32592	0.0649389	0.798853	1	-0.0148627	6.32592	0.00958952	0.921991	1	74.622	82.4606	81.2892	81.6335	77.88	83.9061	79.9163	80.1126	79.3255	83.9061
ENSMUSG00000052139	Bre	0.364041	4.01362	2.01611	0.155637	1	-0.221663	4.01362	0.753667	0.385318	1	0.142377	4.01362	0.311042	0.577042	1	12.0966	18.1803	14.9208	15.3281	16.6958	19.8233	18.9946	13.5185	15.0969	19.8233
ENSMUSG00000011158	Brf1	0.0627397	6.10531	0.164309	0.68522	1	-0.14112	6.10531	0.832849	0.36145	1	-0.0783805	6.10531	0.257317	0.611969	1	63.6241	68.3909	73.1961	69.0325	73.9086	71.1856	64.2191	69.2583	65.9287	73.9086
ENSMUSG00000031487	Brf2	0.188888	3.5606	0.866388	0.351957	1	-0.1951	3.5606	0.934259	0.333759	1	-0.00621207	3.5606	0.000946705	0.975454	1	9.42594	12.1202	12.0141	12.425	13.0309	12.2805	10.9451	11.4238	11.6828	13.0309
ENSMUSG00000047843	Bri3	-0.00181048	5.94942	3.24483e-05	0.995455	1	-0.290506	5.94942	0.833691	0.361207	1	-0.292317	5.94942	0.844576	0.358091	1	40.4218	94.256	59.2956	52.9515	68.4632	72.8101	52.1772	41.7735	73.3508	94.256
ENSMUSG00000037905	Bri3bp	0.131229	5.84597	0.48547	0.485955	1	-0.333503	5.84597	3.13054	0.0768383	1	-0.202274	5.84597	1.15632	0.282231	0.95224	55.0223	68.3342	57.3496	56.2528	57.4457	58.9919	65.0748	42.7855	55.7186	68.3342
ENSMUSG00000034329	Brip1	0.0420961	3.97017	0.0342705	0.853133	1	0.118112	3.97017	0.273388	0.601068	1	0.160208	3.97017	0.504603	0.477485	1	15.5111	13.5463	14.3456	14.6322	14.6342	16.2735	16.2929	18.2958	16.5776	18.2958
ENSMUSG00000022247	Brix1	0.266887	6.74633	2.31862	0.127834	1	-0.00297179	6.74633	0.000288685	0.986444	1	0.263915	6.74633	2.27261	0.131678	0.835472	81.4298	122.554	98.9226	97.9486	113.257	126.046	102.27	90.7326	132.352	132.352
ENSMUSG00000033940	Brk1	-0.0467236	6.67251	0.0336425	0.854469	1	-0.232785	6.67251	0.833763	0.361187	1	-0.279509	6.67251	1.20232	0.272858	0.95224	78.5495	149.825	99.3589	96.3229	104.349	117.007	100.417	65.8146	105.785	149.825
ENSMUSG00000080268	Brms1	-0.109747	4.59651	0.214375	0.64336	1	-0.0712898	4.59651	0.0904165	0.763648	1	-0.181037	4.59651	0.585638	0.444111	1	19.6374	27.9197	29.1149	21.3083	25.1456	24.3739	24.7856	17.4645	27.2598	29.1149
ENSMUSG00000012076	Brms1l	-0.155982	5.0218	0.772334	0.379496	1	0.122598	5.0218	0.47888	0.48893	1	-0.0333846	5.0218	0.0357786	0.849973	1	35.1902	31.9778	33.8624	33.8494	29.2686	28.6752	36.4835	32.1278	30.0871	36.4835
ENSMUSG00000046836	Brox	0.236724	5.60086	0.535992	0.464099	1	0.305172	5.60086	0.893368	0.344566	1	0.541897	5.60086	2.80411	0.0940228	0.759832	45.0448	36.9514	43.9716	46.6408	45.1414	58.7226	40.545	65.8898	52.8417	65.8898
ENSMUSG00000001632	Brpf1	0.315349	6.50165	2.11098	0.146245	1	0.0611817	6.50165	0.0798831	0.777456	1	0.37653	6.50165	3.01469	0.0825132	0.738219	92.3681	58.8719	79.7553	92.631	90.3085	104.051	76.9433	126.934	92.5867	126.934
ENSMUSG00000063952	Brpf3	0.00151229	5.46754	8.30948e-05	0.992727	1	0.11067	5.46754	0.448958	0.50283	1	0.112182	5.46754	0.46149	0.496929	1	46.9203	32.6271	42.9699	47.784	39.8054	43.6362	44.6489	55.9985	42.8368	55.9985
ENSMUSG00000035390	Brsk1	-0.0352882	5.32721	0.0385436	0.844356	1	0.0713116	5.32721	0.157909	0.691089	1	0.0360234	5.32721	0.0404707	0.840563	1	40.4452	35.2444	44.7055	38.5336	40.0319	36.7689	44.5044	37.6026	42.6378	44.7055
ENSMUSG00000022914	Brwd1	-0.0524393	7.1838	0.0673631	0.795216	1	0.200019	7.1838	0.980942	0.321966	1	0.14758	7.1838	0.534651	0.464658	1	152.613	132.369	140.413	150.313	134.354	130.143	144.044	183.594	139.658	183.594
ENSMUSG00000063663	Brwd3	0.116381	5.22088	0.221598	0.637825	1	0.126096	5.22088	0.261609	0.609017	1	0.242478	5.22088	0.966869	0.325462	0.969026	42.6786	26.0259	33.4264	41.1071	34.4097	35.7193	33.0089	53.5383	34.6216	53.5383
ENSMUSG00000071657	Bscl2	-0.0332412	5.17846	0.0213965	0.883704	1	-0.0282513	5.17846	0.015503	0.900911	1	-0.0614925	5.17846	0.0735929	0.786176	1	30.2816	40.3317	37.3598	31.4758	37.8314	38.2047	30.8732	38.303	40.3517	40.3517
ENSMUSG00000040859	Bsdc1	0.403663	5.97758	3.94694	0.0469567	1	-0.166899	5.97758	0.679686	0.409695	1	0.236764	5.97758	1.36424	0.242805	0.929557	58.8076	51.6191	52.4163	66.3637	69.7867	71.875	48.1235	70.3452	76.8717	76.8717
ENSMUSG00000023175	Bsg	-0.173049	8.01991	0.577964	0.447111	1	-0.169145	8.01991	0.551985	0.457508	1	-0.342194	8.01991	2.25656	0.133049	0.837951	227.479	368.962	273.225	244.668	277.212	248.04	262.276	174.474	258.995	368.962
ENSMUSG00000040565	Btaf1	0.175867	6.10216	0.333881	0.563383	1	0.435063	6.10216	2.04373	0.152834	1	0.61093	6.10216	4.01496	0.0450983	0.63102	77.9735	38.3085	52.6587	68.5117	65.2054	59.1582	60.6321	123.689	70.7902	123.689
ENSMUSG00000025103	Btbd1	0.105306	6.5154	0.428803	0.512577	1	-0.128058	6.5154	0.63492	0.425556	1	-0.0227519	6.5154	0.0200552	0.887383	1	83.1452	94.8514	90.8811	90.691	92.7943	108.405	87.85	80.6791	93.2686	108.405
ENSMUSG00000038187	Btbd10	0.20947	4.74972	1.3877	0.238793	1	0.00189665	4.74972	0.000115274	0.991434	1	0.211367	4.74972	1.42494	0.232591	0.915387	23.8265	26.1885	21.8985	27.3939	26.9285	31.8303	26.9313	29.6956	26.5694	31.8303
ENSMUSG00000020042	Btbd11	-0.187235	5.13601	0.937657	0.332881	1	-0.0352778	5.13601	0.0333688	0.855056	1	-0.222512	5.13601	1.33556	0.247818	0.936864	44.0975	33.8942	36.8272	34.6569	33.1474	30.2456	26.6482	45.6739	30.1951	45.6739
ENSMUSG00000003344	Btbd2	-0.131043	6.1552	0.612731	0.433761	1	-0.0289213	6.1552	0.0298542	0.862821	1	-0.159964	6.1552	0.916248	0.338462	0.984123	67.8666	83.272	78.0921	70.0791	73.9097	63.2725	76.4415	61.1622	66.5224	83.272
ENSMUSG00000062098	Btbd3	0.260057	6.07701	1.98337	0.159036	1	0.0257459	6.07701	0.0195654	0.888758	1	0.285803	6.07701	2.40429	0.121003	0.819798	70.6946	53.0259	54.4027	73.2147	64.0348	76.7994	60.3426	81.8907	72.2307	81.8907
ENSMUSG00000002803	Btbd6	-0.133256	3.96752	0.42632	0.5138	1	-0.113638	3.96752	0.309309	0.578105	1	-0.246894	3.96752	1.47439	0.224655	0.905147	14.8197	17.2604	18.2634	16.1409	15.7287	14.2753	15.0567	12.5199	15.9505	18.2634
ENSMUSG00000041702	Btbd7	0.176177	5.49757	0.200986	0.653927	1	0.508413	5.49757	1.67212	0.195975	1	0.68459	5.49757	3.0191	0.0822891	0.737626	52.1045	19.8576	35.8486	42.5005	41.7396	38.5245	32.4298	96.0669	45.9843	96.0669
ENSMUSG00000062202	Btbd9	0.0340589	5.12444	0.0281016	0.86687	1	-0.0746563	5.12444	0.13559	0.712705	1	-0.0405975	5.12444	0.0401713	0.841146	1	38.9788	29.4889	34.9253	38.3201	35.4164	32.7998	29.6309	43.3296	30.0338	43.3296
ENSMUSG00000021900	Btd	-0.0652169	4.05071	0.127421	0.721121	1	0.0166598	4.05071	0.00836398	0.927131	1	-0.0485571	4.05071	0.0719975	0.78845	1	16.443	18.6132	17.0039	15.7926	16.5431	15.0233	18.1259	13.8595	16.9641	18.6132
ENSMUSG00000021660	Btf3	0.0222474	9.02163	0.00880157	0.925255	1	-0.083828	9.02163	0.124952	0.723725	1	-0.0615807	9.02163	0.0674409	0.7951	1	394.322	694.726	487.111	460.596	576.073	566.873	544.864	370.952	581.426	694.726
ENSMUSG00000028568	Btf3l4	-0.0384231	7.15568	0.0541658	0.815967	1	0.0677071	7.15568	0.168369	0.681565	1	0.029284	7.15568	0.031519	0.859087	1	132.958	156.48	133.367	141.61	142.373	148.986	154.794	129.218	142.701	156.48
ENSMUSG00000036478	Btg1	0.0337868	8.67539	0.021657	0.883003	1	-0.0813918	8.67539	0.125672	0.722963	1	-0.047605	8.67539	0.0429998	0.835726	1	315.763	509.833	405.959	414.639	442.822	414.334	441.04	273.854	460.666	509.833
ENSMUSG00000020423	Btg2	-0.415939	6.93805	0.679535	0.409747	1	-0.253169	6.93805	0.252177	0.615546	1	-0.669109	6.93805	1.74892	0.186012	0.884485	50.3241	199.713	211.895	116.354	147.667	84.2801	118.311	50.7859	123.603	211.895
ENSMUSG00000022863	Btg3	0.154625	4.88316	0.710204	0.399376	1	-0.327871	4.88316	3.20117	0.0735856	1	-0.173246	4.88316	0.891376	0.345105	0.992475	21.8824	33.018	29.0094	28.5583	37.5768	35.6858	24.618	24.6993	29.7926	37.5768
ENSMUSG00000025217	Btrc	0.0584672	5.27759	0.117858	0.731369	1	-0.0347052	5.27759	0.0417572	0.838083	1	0.023762	5.27759	0.0196176	0.88861	1	37.7038	35.8195	39.9664	37.5073	39.2454	41.6588	36.8889	43.7466	35.6351	43.7466
ENSMUSG00000027379	Bub1	0.0818581	6.77512	0.219533	0.639396	1	0.11728	6.77512	0.451596	0.501578	1	0.199138	6.77512	1.30221	0.25381	0.94479	116.934	93.4987	103.283	107.064	110.559	111.646	126.592	107.612	107.706	126.592
ENSMUSG00000040084	Bub1b	-0.0484958	6.87065	0.0722065	0.788151	1	0.0169438	6.87065	0.00882228	0.925167	1	-0.031552	6.87065	0.0306386	0.861049	1	134.11	101.128	123.678	123.553	109.439	108.654	134.757	112.703	104.345	134.757
ENSMUSG00000066979	Bub3	-0.0177595	7.01783	0.00969249	0.921575	1	-0.126058	7.01783	0.488176	0.484742	1	-0.143818	7.01783	0.635981	0.42517	1	123.48	151.557	127.408	126.863	132.294	138.264	141.128	101.815	122.803	151.557
ENSMUSG00000032077	Bud13	-0.161278	5.27572	0.623111	0.429894	1	-0.0864843	5.27572	0.179813	0.671534	1	-0.247763	5.27572	1.47507	0.224547	0.905147	35.6822	37.3684	41.2794	37.1978	41.9651	38.8535	41.0845	33.6482	40.7807	41.9651
ENSMUSG00000038722	Bud31	0.0456245	6.38689	0.0469675	0.828427	1	-0.0986574	6.38689	0.21965	0.639307	1	-0.0530329	6.38689	0.0635211	0.801015	1	62.2491	111.215	83.3541	75.7487	89.7754	97.7605	83.1506	60.7145	88.5161	111.215
ENSMUSG00000071317	Bves	-0.481927	3.46578	5.60221	0.0179378	0.858348	-0.266518	3.46578	1.67291	0.19587	1	-0.748445	3.46578	13.5548	0.000231704	0.0243152	14.0865	13.8517	14.5817	11.1477	8.80604	10.722	7.8179	8.76878	8.85544	14.5817
ENSMUSG00000023988	Bysl	-0.234069	4.69758	0.90432	0.341626	1	0.160272	4.69758	0.424474	0.514713	1	-0.0737967	4.69758	0.0905741	0.763449	1	24.47	30.9992	27.2016	24.0253	27.448	18.8053	33.8965	19.4121	26.5296	33.8965
ENSMUSG00000051223	Bzw1	0.0971855	8.94881	0.388796	0.532933	1	0.0808867	8.94881	0.269533	0.603645	1	0.178072	8.94881	1.30564	0.253186	0.944141	466.058	467.06	451.548	483.937	530.296	525.939	507.989	478.75	534.952	534.952
ENSMUSG00000020547	Bzw2	-0.0566798	7.30583	0.0790273	0.77862	1	0.0693345	7.30583	0.11831	0.730875	1	0.0126547	7.30583	0.00394464	0.949921	1	140.342	179.206	157.831	144.804	158.814	157.153	200.891	126.514	157.744	200.891
ENSMUSG00000000581	C1d	0.177761	6.27876	0.972364	0.324091	1	-0.137596	6.27876	0.583694	0.444868	1	0.0401655	6.27876	0.0497209	0.82355	1	63.4682	90.9016	72.2304	71.8792	85.3116	100.301	73.4881	53.0756	87.4872	100.301
ENSMUSG00000042460	C1galt1	-0.234299	4.96264	1.49158	0.221971	1	-0.0183126	4.96264	0.00910344	0.923988	1	-0.252612	4.96264	1.74421	0.186607	0.884485	37.4419	35.062	31.9247	35.6493	27.7416	26.3687	29.071	26.5499	30.0338	37.4419
ENSMUSG00000018446	C1qbp	0.0835242	6.93848	0.11504	0.734477	1	0.0172503	6.93848	0.00491161	0.944128	1	0.100775	6.93848	0.167607	0.682248	1	91.0583	144.876	110.562	111.546	128.539	132.346	146.579	98.3778	139.315	146.579
ENSMUSG00000022440	C1qtnf6	-0.0612796	4.6914	0.111271	0.738701	1	-0.270208	4.6914	2.15377	0.14222	1	-0.331488	4.6914	3.25795	0.0710781	0.726774	23.7743	30.7334	29.0664	26.3596	26.5708	27.4908	23.1641	21.8732	22.7254	30.7334
ENSMUSG00000045975	C2cd2	-0.221757	3.893	1.13402	0.286919	1	-0.0486788	3.893	0.0544563	0.815483	1	-0.270435	3.893	1.70259	0.191949	0.884485	16.1832	15.6258	17.488	15.5021	14.2207	12.8239	15.9981	11.5908	13.5061	17.488
ENSMUSG00000032120	C2cd2l	0.0470068	4.24325	0.0600315	0.806446	1	-0.259375	4.24325	1.82779	0.176389	1	-0.212368	4.24325	1.22983	0.267439	0.95224	20.8418	18.5591	18.7479	21.1341	20.259	18.7012	14.5934	17.4645	19.3113	21.1341
ENSMUSG00000047248	C2cd3	-0.0899932	6.35692	0.179206	0.672057	1	-0.205543	6.35692	0.936931	0.333068	1	-0.295536	6.35692	1.9337	0.164354	0.871982	99.9148	61.2537	77.4148	90.112	76.608	68.6335	80.843	112.926	68.8705	112.926
ENSMUSG00000030279	C2cd5	-0.238711	5.33865	1.41182	0.234754	1	0.261091	5.33865	1.6936	0.193127	1	0.0223795	5.33865	0.0125286	0.910878	1	47.8666	37.3353	43.3485	39.1351	34.083	38.8572	38.3451	46.7879	37.468	47.8666
ENSMUSG00000006423	C330007P06Rik	0.021828	5.49201	0.0159074	0.899633	1	0.133066	5.49201	0.593805	0.440951	1	0.154894	5.49201	0.806076	0.369283	1	48.6754	39.1138	42.8182	47.6629	44.8333	42.417	50.9631	42.8067	44.9273	50.9631
ENSMUSG00000033031	C330027C09Rik	0.055611	6.65915	0.131194	0.717197	1	0.139758	6.65915	0.831836	0.361742	1	0.195369	6.65915	1.62541	0.202339	0.884485	109.76	78.0779	98.0507	104.974	97.2099	102.296	115.879	103.481	99.0055	115.879
ENSMUSG00000036377	C530008M17Rik	-0.0532335	5.94467	0.0379148	0.845614	1	0.75629	5.94467	7.60592	0.00581769	0.783106	0.703057	5.94467	6.58705	0.0102723	0.337844	64.3322	38.5907	48.326	60.0363	53.3449	41.1718	94.055	88.7992	64.565	94.055
ENSMUSG00000050390	C77080	0.0839456	5.00583	0.157772	0.691216	1	-0.000236867	5.00583	1.26029e-06	0.999104	1	0.0837087	5.00583	0.157968	0.691035	1	31.4722	31.545	28.5336	30.0174	33.8498	33.1012	24.0328	37.6569	37.9824	37.9824
ENSMUSG00000046449	C77370	0.253676	4.05534	0.718758	0.396552	1	0.158559	4.05534	0.284247	0.593931	1	0.412235	4.05534	1.91195	0.166747	0.874354	17.0191	11.8496	13.3706	15.7925	16.7467	18.7012	11.0609	26.0384	17.8709	26.0384
ENSMUSG00000046679	C87436	0.107818	3.72883	0.243013	0.622038	1	-0.0511284	3.72883	0.0553285	0.814038	1	0.0566896	3.72883	0.0681185	0.794096	1	11.9669	13.2023	12.647	12.2518	13.4978	14.2581	11.925	14.3279	14.3424	14.3424
ENSMUSG00000028578	Caap1	-0.00759769	4.33176	0.00169517	0.967158	1	0.012325	4.33176	0.00448684	0.946595	1	0.00472736	4.33176	0.000663234	0.979454	1	19.789	21.1562	19.1643	19.7406	20.256	20.6276	22.8661	18.0187	18.8285	22.8661
ENSMUSG00000036707	Cab39	0.155946	7.24371	0.966004	0.325679	1	0.0715534	7.24371	0.20398	0.651528	1	0.227499	7.24371	2.05986	0.151224	0.856923	144.047	129.859	141.799	149.221	155.609	163.075	148.432	163.982	167.087	167.087
ENSMUSG00000021981	Cab39l	-0.143364	4.89156	0.489345	0.48422	1	-0.0681925	4.89156	0.110565	0.739502	1	-0.211557	4.89156	1.06921	0.301125	0.95224	31.3674	35.6031	29.2118	30.0174	29.1159	28.7999	35.0937	21.8489	25.3927	35.6031
ENSMUSG00000020196	Cabin1	-0.0385243	6.55495	0.0473091	0.827814	1	0.105618	6.55495	0.356454	0.550482	1	0.0670938	6.55495	0.144103	0.704236	1	105.047	80.1881	92.1891	97.0196	90.1474	82.6594	89.5294	117.77	90.6349	117.77
ENSMUSG00000040957	Cables1	0.515587	4.33125	3.98617	0.0458752	1	-0.196685	4.33125	0.588295	0.443079	1	0.318902	4.33125	1.53451	0.215437	0.893742	12.3061	17.2605	19.3292	18.5214	22.8041	27.6778	16.0411	21.5079	24.8592	27.6778
ENSMUSG00000038990	Cables2	0.000923668	5.37498	3.23952e-05	0.995459	1	0.0503468	5.37498	0.0967	0.755826	1	0.0512705	5.37498	0.100546	0.751175	1	41.4741	40.6351	39.2882	43.4295	43.9284	36.5921	42.2745	43.7222	41.2365	43.9284
ENSMUSG00000015488	Cacfd1	-0.109229	6.32935	0.306868	0.579608	1	-0.200855	6.32935	1.03513	0.308957	1	-0.310084	6.32935	2.47068	0.115988	0.810036	86.195	100.1	85.5524	85.93	82.7661	72.6231	90.1086	56.8996	62.8416	100.1
ENSMUSG00000028532	Cachd1	0.272071	7.71929	2.62432	0.105237	1	0.23495	7.71929	1.96423	0.161061	1	0.507021	7.71929	9.09988	0.00255626	0.140603	177.523	140.096	180.11	219.655	202.269	209.81	224.53	295.325	246.237	295.325
ENSMUSG00000034656	Cacna1a	0.378376	3.42099	1.64777	0.199263	1	-0.2091	3.42099	0.503751	0.477857	1	0.169276	3.42099	0.333801	0.563429	1	9.4869	13.6893	12.3548	8.01865	11.4529	10.8467	11.6979	9.13567	8.90878	13.6893
ENSMUSG00000051331	Cacna1c	0.162974	6.75648	0.461131	0.497096	1	0.14252	6.75648	0.353891	0.551919	1	0.305494	6.75648	1.62194	0.202821	0.884485	116.198	65.3628	74.4061	124.947	108.218	90.3894	111.941	170.698	109.732	170.698
ENSMUSG00000015968	Cacna1d	-0.0692726	2.91113	0.041245	0.839066	1	0.145905	2.91113	0.185025	0.66709	1	0.0766326	2.91113	0.0514186	0.820613	1	9.47182	5.33219	7.20328	7.93162	5.26937	7.95238	6.32352	11.5679	5.49714	11.5679
ENSMUSG00000020866	Cacna1g	0.0623549	8.24024	0.0756827	0.783236	1	0.0431881	8.24024	0.0363274	0.848841	1	0.105543	8.24024	0.21695	0.641374	1	348.55	229.634	267.072	338.61	284.491	244.051	334.027	401.635	272.331	401.635
ENSMUSG00000024112	Cacna1h	0.0795941	7.12014	0.0664474	0.796581	1	-0.173964	7.12014	0.317422	0.573161	1	-0.0943698	7.12014	0.0934767	0.759803	1	176.845	106.514	138.689	148.055	134.943	129.163	110.546	191.378	114.795	191.378
ENSMUSG00000040118	Cacna2d1	-0.0831048	6.25027	0.129914	0.718521	1	0.19209	6.25027	0.695257	0.404382	1	0.108985	6.25027	0.224185	0.63587	1	91.8373	68.5416	66.2401	77.4431	65.0958	77.5362	63.6513	100.598	73.1282	100.598
ENSMUSG00000020882	Cacnb1	-0.234081	4.41241	1.31385	0.251699	1	-0.0292443	4.41241	0.0205329	0.886059	1	-0.263325	4.41241	1.67953	0.194988	0.884485	24.2456	20.5069	24.658	18.173	21.1752	20.9454	23.8011	18.658	18.6711	24.658
ENSMUSG00000057914	Cacnb2	0.203387	3.47921	0.51414	0.473352	1	0.263922	3.47921	0.887004	0.34629	1	0.467309	3.47921	2.75822	0.096756	0.767839	9.32308	7.69049	9.5459	9.70068	10.6915	12.5327	9.09858	18.4529	12.1104	18.4529
ENSMUSG00000003352	Cacnb3	-0.250218	5.5655	2.3731	0.123442	1	-0.0357536	5.5655	0.0484426	0.825796	1	-0.285971	5.5655	3.11972	0.0773501	0.73258	51.5285	54.2704	52.6587	46.2745	46.6262	39.7713	46.502	43.5515	44.1705	54.2704
ENSMUSG00000020723	Cacng4	-0.124822	5.60062	0.449311	0.502662	1	-0.117084	5.60062	0.39478	0.529797	1	-0.241906	5.60062	1.69025	0.193567	0.884485	46.4941	63.4811	50.7331	46.8089	54.7949	45.2794	44.654	36.254	47.4696	63.4811
ENSMUSG00000069806	Cacng7	0.0176128	5.20244	0.00816951	0.927981	1	0.0369035	5.20244	0.0360528	0.849407	1	0.0545162	5.20244	0.0788384	0.778878	1	40.5316	28.6502	37.4231	33.0076	38.7109	37.9946	37.6128	39.0455	37.5022	40.5316
ENSMUSG00000034889	Cactin	-0.0634624	5.79354	0.124347	0.724367	1	-0.0616745	5.79354	0.117516	0.731744	1	-0.125137	5.79354	0.48522	0.486067	1	53.0471	53.9998	64.7213	52.0225	56.8066	54.4205	58.0841	46.8886	58.4133	64.7213
ENSMUSG00000033417	Cacul1	0.16505	6.57421	0.92518	0.336118	1	0.1801	6.57421	1.10665	0.292811	1	0.34515	6.57421	4.05638	0.0440048	0.627516	89.7558	79.3225	83.3996	88.2525	99.4113	98.9685	89.4134	115.252	112.827	115.252
ENSMUSG00000014226	Cacybp	0.0697993	7.13922	0.141346	0.706946	1	-0.03322	7.13922	0.0320427	0.857934	1	0.0365792	7.13922	0.0388619	0.843723	1	116.672	166.545	131.574	132.204	151.382	156.031	156.937	109.853	146.808	166.545
ENSMUSG00000013629	Cad	0.121849	7.09662	0.359853	0.548588	1	-0.00924238	7.09662	0.0020743	0.963673	1	0.112607	7.09662	0.307917	0.578961	1	149.244	103.076	129.54	147.417	134.432	124.239	164.234	153.965	124.723	164.234
ENSMUSG00000032076	Cadm1	-0.0899328	6.27253	0.22499	0.635264	1	0.0811177	6.27253	0.183403	0.668465	1	-0.00881516	6.27253	0.00217012	0.962844	1	90.9394	69.577	75.5904	77.2786	75.3351	74.7964	73.1596	86.7656	71.3771	90.9394
ENSMUSG00000054793	Cadm4	-0.344471	4.50702	2.99667	0.0834357	1	-0.401417	4.50702	4.00709	0.0453094	1	-0.745887	4.50702	13.9267	0.000190077	0.0206563	27.0734	26.2965	31.3918	22.4695	22.4478	22.0051	16.3886	15.0774	20.7516	31.3918
ENSMUSG00000017978	Cadps2	0.0298678	3.74149	0.0170034	0.896252	1	-0.204389	3.74149	0.798571	0.371521	1	-0.174521	3.74149	0.583941	0.444772	1	13.72	11.0921	14.8741	12.7736	16.2433	12.221	14.0665	12.1582	12.3792	16.2433
ENSMUSG00000023055	Calcoco1	-0.125955	5.94739	0.560867	0.453911	1	-0.0517932	5.94739	0.09489	0.75805	1	-0.177748	5.94739	1.12128	0.289644	0.95224	69.9612	54.0539	72.569	60.7897	62.3548	58.4725	57.4471	56.778	62.0946	72.569
ENSMUSG00000029761	Cald1	-0.0882035	7.19423	0.174006	0.676576	1	0.0075466	7.19423	0.00127477	0.971518	1	-0.0806569	7.19423	0.145708	0.702671	1	177.61	137.6	141.021	158.571	139.964	142.321	142.807	147.998	129.262	177.61
ENSMUSG00000001175	Calm1	-0.0122633	8.54769	0.00529217	0.942007	1	-0.081172	8.54769	0.231839	0.630164	1	-0.0934352	8.54769	0.307277	0.579356	1	336.873	471.605	383.58	363.403	419.585	370.783	390.547	266.06	364.727	471.605
ENSMUSG00000036438	Calm2	0.0156512	8.85488	0.00538491	0.941502	1	-0.146451	8.85488	0.471263	0.492407	1	-0.1308	8.85488	0.375998	0.539753	1	392.276	598.112	440.793	446.023	526.632	486.294	493.86	309.441	472.966	598.112
ENSMUSG00000019370	Calm3	-0.136677	7.87167	0.461945	0.496716	1	-0.232811	7.87167	1.3387	0.247264	1	-0.369488	7.87167	3.36875	0.0664441	0.715371	220.881	282.66	267.073	227.889	249.267	235.698	251.447	156.912	215.41	282.66
ENSMUSG00000003814	Calr	0.120994	10.3758	0.361321	0.547773	1	-0.123651	10.3758	0.377374	0.539012	1	-0.00265695	10.3758	0.000174293	0.989467	1	988.311	1579.9	1392.33	1305.09	1562.69	1384.39	1259.61	996.062	1489.21	1579.9
ENSMUSG00000029767	Calu	-0.079665	8.91691	0.238973	0.624949	1	-0.0246398	8.91691	0.0228662	0.879805	1	-0.104305	8.91691	0.409848	0.522047	1	527.312	517.223	476.504	508.325	474.209	468.755	439.382	437.37	500.208	527.312
ENSMUSG00000030272	Camk1	-0.198547	5.1544	1.01729	0.313162	1	-0.142621	5.1544	0.523614	0.469304	1	-0.341168	5.1544	3.00999	0.0827527	0.738455	32.5719	45.4508	41.2906	36.6364	34.1552	33.1635	36.0782	27.3138	33.1279	45.4508
ENSMUSG00000016179	Camk1g	0.217254	3.46038	0.939216	0.33248	1	-0.139421	3.46038	0.390982	0.531784	1	0.0778323	3.46038	0.121772	0.72712	1	11.7824	8.27851	11.2875	12.367	11.962	10.8467	11.3504	10.2302	10.1358	12.367
ENSMUSG00000053819	Camk2d	0.0272499	4.42691	0.0139292	0.90605	1	0.0936615	4.42691	0.165364	0.684265	1	0.120911	4.42691	0.276176	0.599219	1	22.5553	19.371	22.1589	22.3326	20.2277	22.881	15.9833	24.0338	23.1037	24.0338
ENSMUSG00000021820	Camk2g	0.0576272	6.28444	0.137122	0.711159	1	0.0661692	6.28444	0.181573	0.670025	1	0.123796	6.28444	0.636226	0.425081	1	76.2455	69.8535	76.687	76.3499	77.88	78.0464	77.1945	90.221	78.0985	90.221
ENSMUSG00000046447	Camk2n1	-0.409462	2.67883	1.34369	0.246384	1	-0.0455597	2.67883	0.0165509	0.897634	1	-0.455022	2.67883	1.67138	0.196073	0.884485	5.6032	11.2004	5.95862	4.64486	7.788	4.73764	5.26984	4.45746	7.20171	11.2004
ENSMUSG00000029471	Camkk2	0.061521	4.83239	0.0827445	0.773612	1	0.155331	4.83239	0.530016	0.4666	1	0.216852	4.83239	1.03635	0.308671	0.953541	30.3288	24.7275	27.9547	29.4469	28.0071	23.6904	38.3386	27.6817	25.3939	38.3386
ENSMUSG00000032936	Camkv	-0.125385	4.27172	0.474631	0.490864	1	-0.142582	4.27172	0.613527	0.433463	1	-0.267966	4.27172	2.18627	0.139246	0.844371	20.7895	19.8035	21.0732	19.7988	19.3428	18.5765	16.7361	18.9747	17.8709	21.0732
ENSMUSG00000021501	Caml	0.0294664	5.12376	0.0254136	0.873341	1	-0.0335309	5.12376	0.0329994	0.855852	1	-0.00406445	5.12376	0.000486364	0.982405	1	30.5296	41.6632	32.7967	32.6302	35.835	36.966	35.3253	29.1562	38.1424	41.6632
ENSMUSG00000026933	Camsap1	0.185992	6.86457	0.798513	0.371538	1	0.369569	6.86457	3.15373	0.0757537	1	0.555561	6.86457	7.1057	0.00768393	0.289755	117.643	93.0616	111.848	117.973	115.456	107.804	107.657	145.928	130.385	145.928
ENSMUSG00000041570	Camsap2	0.218421	6.58594	0.852925	0.355726	1	0.171976	6.58594	0.530545	0.466378	1	0.390396	6.58594	2.72639	0.0987021	0.772331	105.152	55.1361	82.8392	99.5745	88.1623	99.6776	82.8697	146.95	103.064	146.95
ENSMUSG00000044433	Camsap3	-0.294461	4.5895	2.55319	0.110072	1	-0.355931	4.5895	3.68794	0.0548073	1	-0.650391	4.5895	12.4173	0.000425373	0.0380119	30.5786	26.2967	30.5653	22.1322	25.7676	23.083	16.6797	21.3596	19.3466	30.5786
ENSMUSG00000014592	Camta1	0.13657	5.01622	0.264437	0.607088	1	-0.0987442	5.01622	0.13843	0.709847	1	0.037826	5.01622	0.0203321	0.886614	1	28.5916	34.9538	33.7171	34.3683	32.0641	31.1058	37.1169	28.7853	29.767	37.1169
ENSMUSG00000040712	Camta2	-0.338205	4.26967	1.32227	0.250186	1	0.225932	4.26967	0.59269	0.441381	1	-0.112274	4.26967	0.147251	0.701177	1	25.869	14.1222	21.7514	18.9278	17.9175	16.3947	19.5157	22.3117	15.7904	25.869
ENSMUSG00000020114	Cand1	0.0353853	8.07117	0.0188042	0.890929	1	0.240927	8.07117	0.871342	0.350584	1	0.276312	8.07117	1.14556	0.28448	0.95224	264.345	236.344	256.463	279.679	274.005	284.445	259.033	284.669	280.654	284.669
ENSMUSG00000030319	Cand2	-0.228257	6.58343	1.18841	0.27565	1	0.106145	6.58343	0.257286	0.611991	1	-0.122112	6.58343	0.341303	0.559078	1	118.071	86.6648	104.557	96.2863	89.4347	76.9873	119.429	97.4677	73.2915	119.429
ENSMUSG00000025575	Cant1	-0.238432	5.38917	1.28075	0.257759	1	-0.140708	5.38917	0.445151	0.504647	1	-0.37914	5.38917	3.24054	0.0718368	0.727336	44.8256	49.0219	46.9908	42.5586	41.4341	36.779	45.865	31.6163	37.3422	49.0219
ENSMUSG00000020368	Canx	0.0404544	8.54541	0.0562311	0.812555	1	-0.0273577	8.54541	0.0257341	0.872551	1	0.0130967	8.54541	0.00589753	0.938786	1	350.697	360.522	346.181	404.974	380.645	390.731	421.471	344.467	362.059	421.471
ENSMUSG00000028656	Cap1	0.0822235	7.00318	0.252217	0.615518	1	-0.102386	7.00318	0.39157	0.531476	1	-0.0201627	7.00318	0.0151935	0.9019	1	141.367	119.79	118.246	133.93	139.492	130.765	125.133	124.138	120.842	141.367
ENSMUSG00000024942	Capn1	-0.447325	3.45591	4.20613	0.0402782	1	-0.551225	3.45591	6.14906	0.0131482	1	-0.998549	3.45591	20.545	5.82458e-06	0.00122247	15.8146	12.0661	15.8412	9.6381	11.0966	11.0337	7.41253	6.74709	8.37532	15.8412
ENSMUSG00000026270	Capn10	-0.0973871	4.68056	0.245021	0.620603	1	-0.0914943	4.68056	0.215613	0.642403	1	-0.188881	4.68056	0.923064	0.336672	0.982663	25.5024	28.8937	27.8554	27.8111	26.9271	23.8129	24.0907	20.022	25.1259	28.8937
ENSMUSG00000037326	Capn15	0.0643168	4.46386	0.0279462	0.867235	1	0.0659397	4.46386	0.0294615	0.863718	1	0.130257	4.46386	0.115036	0.734482	1	31.9166	8.51022	22.0026	27.2611	20.1666	17.249	21.732	30.8018	17.8521	31.9166
ENSMUSG00000026509	Capn2	-0.10901	6.88636	0.430031	0.511974	1	0.039846	6.88636	0.0575277	0.810447	1	-0.0691644	6.88636	0.173646	0.676892	1	130.707	117.36	119.124	117.979	110.865	119.75	121.727	116.112	110.266	130.707
ENSMUSG00000067276	Capn6	0.0567256	8.49862	0.0704032	0.790751	1	-0.0183397	8.49862	0.00736226	0.931623	1	0.0383859	8.49862	0.032256	0.857467	1	459.639	264.16	332.975	385.479	365.769	357.324	355.427	407.119	326.397	459.639
ENSMUSG00000021893	Capn7	0.149414	6.339	0.661241	0.416122	1	0.0825969	6.339	0.20298	0.652326	1	0.232011	6.339	1.59968	0.205948	0.884485	75.4599	66.2825	77.4135	83.6075	78.2873	86.7113	67.813	102.79	89.1938	102.79
ENSMUSG00000001794	Capns1	-0.25028	6.9254	1.70552	0.191567	1	-0.175454	6.9254	0.837327	0.360162	1	-0.425733	6.9254	4.92797	0.0264254	0.516241	119.081	178.286	132.253	108.051	128.527	112.083	121.206	81.0383	112.72	178.286
ENSMUSG00000027184	Caprin1	0.15813	9.49268	0.703515	0.401605	1	0.127335	9.49268	0.456439	0.499293	1	0.285465	9.49268	2.29105	0.130122	0.835472	753.026	586.964	672.163	740.392	719.447	766.189	741.31	780.981	722.359	780.981
ENSMUSG00000030309	Caprin2	-0.117694	4.68552	0.399138	0.527535	1	-0.0148904	4.68552	0.00642685	0.936104	1	-0.132585	4.68552	0.512086	0.474237	1	26.6152	23.8444	26.812	26.3654	23.5069	24.6211	25.9879	28.4145	24.4969	28.4145
ENSMUSG00000070372	Capza1	0.0656036	6.05123	0.172564	0.677843	1	-0.00512563	6.05123	0.00105704	0.974064	1	0.060478	6.05123	0.147321	0.701109	1	64.4828	71.3594	59.3922	70.5799	64.0487	70.6717	64.9386	60.6989	69.867	71.3594
ENSMUSG00000015733	Capza2	0.077283	7.15725	0.258615	0.611073	1	0.0104937	7.15725	0.00477824	0.94489	1	0.0877767	7.15725	0.33439	0.563085	1	136.86	143.72	130.849	141.199	142.923	158.493	138.357	139.767	151.672	158.493
ENSMUSG00000028745	Capzb	0.0945307	7.76789	0.287544	0.591799	1	0.0269638	7.76789	0.0234203	0.878369	1	0.121494	7.76789	0.475431	0.490499	1	181.344	232.448	207.583	209.484	236.796	221.547	262.16	181.124	228.374	262.16
ENSMUSG00000003273	Car11	-0.0270879	3.06297	0.00545515	0.941123	1	-0.646946	3.06297	3.05	0.0807373	1	-0.674034	3.06297	3.31829	0.0685131	0.720261	7.57233	12.4159	8.24068	9.18888	9.73205	9.00981	8.24713	2.98029	7.33422	12.4159
ENSMUSG00000032373	Car12	-0.439244	3.38985	2.56627	0.109165	1	0.11358	3.38985	0.171879	0.678448	1	-0.325664	3.38985	1.43752	0.230542	0.912	15.3957	11.4168	10.0764	11.0896	7.94072	8.41553	7.75998	11.5212	9.76234	15.3957
ENSMUSG00000027555	Car13	0.173214	3.18012	0.515189	0.472901	1	0.0417557	3.18012	0.0305195	0.861317	1	0.21497	3.18012	0.806959	0.369021	1	9.21648	6.43886	8.86527	8.65106	8.70424	10.7844	8.10745	9.37773	10.5625	10.7844
ENSMUSG00000038526	Car14	-0.186032	5.4472	0.714827	0.397846	1	-0.046568	5.4472	0.0447681	0.832431	1	-0.2326	5.4472	1.12026	0.289863	0.95224	41.2182	53.2909	49.3369	38.6316	46.7343	39.8011	52.5539	33.5097	36.8318	53.2909
ENSMUSG00000027562	Car2	1.01604	2.73407	11.4848	0.000701688	0.12647	0.547449	2.73407	3.65423	0.0559269	1	1.56349	2.73407	27.6025	1.48987e-07	4.89999e-05	2.72305	4.11221	3.10043	6.32861	8.0934	5.04933	12.3928	7.35604	9.86901	12.3928
ENSMUSG00000026017	Carf	-0.165271	4.21102	0.410568	0.521682	1	0.441133	4.21102	2.93995	0.0864131	1	0.275862	4.21102	1.15918	0.281635	0.95224	19.7087	17.0027	18.6534	17.3527	14.5803	19.0469	17.1895	24.7119	17.3826	24.7119
ENSMUSG00000008393	Carhsp1	0.150125	7.55247	0.763806	0.38214	1	-0.182927	7.55247	1.13449	0.28682	1	-0.0328024	7.55247	0.0365017	0.848483	1	154.635	196.845	193.728	197.465	209.563	198.046	182.765	160.932	194.766	209.563
ENSMUSG00000031505	Carkd	-0.22123	5.28591	1.52807	0.216402	1	-0.108439	5.28591	0.366102	0.545137	1	-0.329669	5.28591	3.40404	0.0650368	0.710632	37.1448	52.8749	43.2557	38.5062	37.6849	37.1139	38.1945	30.3089	35.2908	52.8749
ENSMUSG00000032185	Carm1	-0.00748428	7.27098	0.00126801	0.971594	1	0.177756	7.27098	0.715691	0.397561	1	0.170272	7.27098	0.657101	0.417585	1	175.622	119.069	152.203	163.637	155.565	126.366	189.722	163.403	143.54	189.722
ENSMUSG00000024726	Carnmt1	0.112493	4.64903	0.333224	0.563767	1	0.0304166	4.64903	0.0245582	0.875473	1	0.14291	4.64903	0.542186	0.461528	1	20.8	28.0316	21.6537	23.6151	25.8157	27.5388	29.1753	23.5214	24.8728	29.1753
ENSMUSG00000010755	Cars	0.466501	5.54962	3.51655	0.0607588	1	0.0938543	5.54962	0.143561	0.704767	1	0.560356	5.54962	5.09397	0.0240092	0.500942	38.6464	45.7213	41.4197	39.9458	48.7641	48.2491	48.0077	54.5519	55.2889	55.2889
ENSMUSG00000056228	Cars2	-0.27912	4.05553	1.53643	0.21515	1	-0.0844628	4.05553	0.140037	0.708244	1	-0.363583	4.05553	2.62372	0.105277	0.783769	15.3263	22.9304	18.8496	16.0129	15.1514	15.5612	17.1099	12.6338	15.3345	22.9304
ENSMUSG00000078676	Casc3	0.214286	7.1228	1.25925	0.261793	1	0.0930009	7.1228	0.237971	0.625675	1	0.307287	7.1228	2.59299	0.107337	0.787697	133.587	110.38	128.232	139.172	144.867	142.067	122.712	172.989	159.344	172.989
ENSMUSG00000060227	Casc4	0.143667	5.84212	0.491311	0.483343	1	0.290914	5.84212	2.02292	0.154941	1	0.434582	5.84212	4.50623	0.0337716	0.566816	57.7061	52.1288	47.4823	60.141	54.8754	58.1884	62.8215	64.6069	57.4394	64.6069
ENSMUSG00000027326	Casc5	-0.0594373	4.88456	0.0271702	0.869075	1	0.511649	4.88456	2.01146	0.156115	1	0.452212	4.88456	1.57517	0.209457	0.885588	40.5271	16.7217	23.8659	33.2806	22.5448	23.1791	34.6818	46.4997	23.368	46.4997
ENSMUSG00000015189	Casd1	-0.059422	6.06496	0.0702612	0.790957	1	0.202036	6.06496	0.813284	0.367151	1	0.142614	6.06496	0.406221	0.523894	1	74.2555	67.7434	66.6108	71.4728	57.7739	62.1504	72.909	67.3005	61.4544	74.2555
ENSMUSG00000031012	Cask	0.170624	6.18157	0.588011	0.443189	1	0.211638	6.18157	0.907807	0.340697	1	0.382262	6.18157	2.95383	0.0856745	0.743987	73.8911	54.9505	62.3374	77.7327	71.5721	75.4227	72.2087	90.2408	73.9185	90.2408
ENSMUSG00000033597	Caskin1	-0.424998	3.57164	4.17829	0.0409451	1	0.100469	3.57164	0.23346	0.62897	1	-0.324529	3.57164	2.50701	0.113341	0.805611	15.7426	12.2529	13.4498	11.0083	9.36744	10.2857	10.4217	12.9303	10.5899	15.7426
ENSMUSG00000034471	Caskin2	0.0258816	5.69964	0.0191751	0.889866	1	0.0017887	5.69964	9.18927e-05	0.992352	1	0.0276703	5.69964	0.0220365	0.88199	1	59.0794	39.1597	53.9969	54.3403	50.5461	49.1665	54.347	56.3268	49.8586	59.0794
ENSMUSG00000029863	Casp2	0.139189	6.69485	0.395036	0.529664	1	0.12458	6.69485	0.317104	0.573353	1	0.263769	6.69485	1.41989	0.233421	0.916729	114.63	76.6713	96.3552	108.458	106.894	104.976	100.359	117.161	105.945	117.161
ENSMUSG00000031628	Casp3	0.147298	6.1829	0.508588	0.475751	1	0.134945	6.1829	0.428426	0.512762	1	0.282243	6.1829	1.87176	0.171274	0.8786	77.188	46.8576	71.9879	73.9695	77.7782	67.7607	80.1479	81.5253	75.698	81.5253
ENSMUSG00000027997	Casp6	-0.0847335	5.33632	0.261568	0.609045	1	-0.0920731	5.33632	0.308764	0.57844	1	-0.176807	5.33632	1.14343	0.284929	0.95224	37.6523	47.7234	43.3095	38.9591	42.8597	41.0807	38.2792	32.0314	40.9612	47.7234
ENSMUSG00000025076	Casp7	-0.0608317	4.31245	0.107201	0.743354	1	-0.138827	4.31245	0.557865	0.455122	1	-0.199659	4.31245	1.16231	0.280987	0.95224	20.9989	21.3727	20.2981	20.6696	18.6301	21.0077	20.6161	16.7094	17.7642	21.3727
ENSMUSG00000026029	Casp8	-0.114603	4.06267	0.316642	0.573633	1	-0.035811	4.06267	0.0309525	0.860346	1	-0.150414	4.06267	0.551185	0.457834	1	20.6447	16.2324	16.1635	18.1188	14.9332	16.1946	16.5705	15.5477	15.1691	20.6447
ENSMUSG00000028282	Casp8ap2	-0.103754	6.07591	0.262007	0.608744	1	0.248965	6.07591	1.51496	0.218383	1	0.145211	6.07591	0.515525	0.472757	1	75.3549	45.9377	67.5795	74.6661	62.6604	65.0176	71.7512	82.6701	60.4946	82.6701
ENSMUSG00000028914	Casp9	-0.126507	4.21327	0.410875	0.521526	1	-0.0100008	4.21327	0.00256173	0.959633	1	-0.136508	4.21327	0.482551	0.487269	1	20.7371	18.8837	21.3639	17.5924	17.4594	18.7012	17.3152	16.9286	17.124	21.3639
ENSMUSG00000021585	Cast	-0.045466	4.67806	0.0521694	0.81933	1	0.0243047	4.67806	0.0149881	0.902562	1	-0.0211613	4.67806	0.0114105	0.914932	1	27.7018	22.6713	27.0318	27.8111	24.8911	23.3142	23.8591	29.4241	22.7254	29.4241
ENSMUSG00000028977	Casz1	0.170716	3.50213	0.374856	0.540369	1	0.507645	3.50213	3.41616	0.0645612	1	0.678361	3.50213	6.07507	0.0137102	0.392289	7.38088	7.52737	10.1466	8.73454	10.8421	8.17645	12.6213	21.369	13.7769	21.369
ENSMUSG00000027187	Cat	0.114028	6.59778	0.562619	0.453207	1	-0.0705442	6.59778	0.215896	0.642185	1	0.0434834	6.59778	0.082059	0.774526	1	96.8254	89.2782	92.9158	100.852	103.076	98.8671	99.9533	93.7285	95.3827	103.076
ENSMUSG00000035640	Cbarp	-0.0109555	4.0573	0.00231596	0.961617	1	-0.252386	4.0573	1.22436	0.268506	1	-0.263341	4.0573	1.34543	0.246078	0.934611	17.7366	19.7994	19.2323	16.6919	19.8717	14.4058	14.2376	13.148	13.9104	19.8717
ENSMUSG00000038533	Cbfa2t2	0.198237	6.50121	0.867506	0.351647	1	0.344737	6.50121	2.63015	0.104852	1	0.542973	6.50121	6.49956	0.0107901	0.347704	88.3645	63.4551	79.0607	93.0185	89.3594	89.7947	88.0092	122.56	100.592	122.56
ENSMUSG00000031885	Cbfb	0.0706636	7.47533	0.182735	0.669034	1	-0.00558686	7.47533	0.00114363	0.973023	1	0.0650767	7.47533	0.155197	0.693618	1	175.951	176.068	161.512	192.297	172.151	184.269	198.054	159.056	181.43	198.054
ENSMUSG00000034342	Cbl	-0.20065	3.96763	0.0557723	0.813307	1	1.14447	3.96763	1.7754	0.182716	1	0.943815	3.96763	1.21812	0.26973	0.95224	25.3977	2.92183	8.09017	14.2249	10.0277	7.60516	9.55521	52.4909	8.21529	52.4909
ENSMUSG00000022637	Cblb	0.441459	7.00346	4.12713	0.0422008	1	0.363966	7.00346	2.82079	0.0930504	1	0.805425	7.00346	13.6574	0.000219377	0.0233286	102.429	79.0518	98.1478	121.405	125.881	137.828	120.859	209.842	158.118	209.842
ENSMUSG00000020659	Cbll1	0.230264	5.34073	1.07447	0.299939	1	0.219774	5.34073	0.985675	0.320802	1	0.450037	5.34073	4.11689	0.042457	0.621641	37.5467	34.9538	36.0909	38.6685	42.8594	44.3842	35.7886	48.1795	45.2907	48.1795
ENSMUSG00000031654	Cbln1	1.2294	3.63459	19.7824	8.67803e-06	0.00524112	-0.424732	3.63459	2.48035	0.115276	1	0.804672	3.63459	8.54646	0.00346195	0.17638	5.1319	7.52102	9.0106	17.3021	16.9504	16.8934	15.5779	9.40208	13.3898	17.3021
ENSMUSG00000051483	Cbr1	-0.294625	5.41684	1.55613	0.212232	1	-0.0748775	5.41684	0.100423	0.751322	1	-0.369503	5.41684	2.45134	0.117424	0.813982	36.6041	58.3285	52.7072	36.9267	36.6494	46.6284	43.7223	29.8139	42.4101	58.3285
ENSMUSG00000024878	Cbwd1	0.0295013	3.36538	0.0194402	0.889112	1	-0.0556038	3.36538	0.0695975	0.791924	1	-0.0261025	3.36538	0.0154275	0.901151	1	8.64045	11.6332	10.4155	9.75421	10.0786	11.9064	9.84476	9.08543	10.6159	11.9064
ENSMUSG00000018666	Cbx1	0.0324404	8.20218	0.0411756	0.839199	1	-0.0569232	8.20218	0.126815	0.721758	1	-0.0244827	8.20218	0.0234684	0.878245	1	281.555	323.929	283.006	294.791	297.375	323.472	317.699	232.779	295.279	323.929
ENSMUSG00000025577	Cbx2	0.015388	7.02167	0.00856415	0.926267	1	-0.174504	7.02167	1.10109	0.294028	1	-0.159116	7.02167	0.916412	0.338419	0.984123	145.997	119.958	134.965	142.656	134.534	126.483	132.441	115.042	116.561	145.997
ENSMUSG00000029836	Cbx3	-0.0989327	8.67503	0.267903	0.604742	1	-0.0285909	8.67503	0.0223776	0.881087	1	-0.127524	8.67503	0.445204	0.504622	1	365.883	500.996	423.063	390.458	414.256	428.799	453.901	284.936	415.672	500.996
ENSMUSG00000039989	Cbx4	0.0854141	6.89243	0.183587	0.668309	1	-0.141044	6.89243	0.500701	0.479192	1	-0.0556302	6.89243	0.077931	0.780121	1	88.4987	136.731	135.741	137.488	135.704	108.218	102.791	99.5014	123.763	137.488
ENSMUSG00000009575	Cbx5	-0.12168	8.75922	0.406586	0.523707	1	0.0894102	8.75922	0.219622	0.639328	1	-0.0322694	8.75922	0.0286219	0.865655	1	501.553	413.206	427.071	466.762	407.958	397.463	426.378	473.013	385.371	501.553
ENSMUSG00000089715	Cbx6	-0.211676	5.89384	1.74662	0.186302	1	0.0589135	5.89384	0.135297	0.713002	1	-0.152763	5.89384	0.91517	0.338746	0.984574	62.4729	72.6668	64.7215	58.0996	57.9266	53.4097	58.3737	48.7995	57.8806	72.6668
ENSMUSG00000025578	Cbx8	-0.192223	6.03671	0.773257	0.379211	1	-0.304705	6.03671	1.93487	0.164227	1	-0.496928	6.03671	5.13988	0.0233823	0.496633	58.8598	86.0315	79.3996	80.356	74.0112	55.3556	60.6321	37.5108	58.0407	86.0315
ENSMUSG00000022428	Cby1	-0.221664	4.30346	0.86379	0.35268	1	-0.210785	4.30346	0.776284	0.37828	1	-0.432449	4.30346	3.2854	0.0698986	0.724038	19.3755	26.1883	22.1874	17.8247	21.4297	18.6389	21.1952	12.6904	17.4975	26.1883
ENSMUSG00000036686	Cc2d1a	-0.180468	5.00575	0.859066	0.354	1	-0.0686632	5.00575	0.124186	0.724538	1	-0.249131	5.00575	1.64485	0.199661	0.884485	33.6716	34.1963	36.9144	30.6561	30.9484	30.3583	31.3295	28.7178	31.5275	36.9144
ENSMUSG00000028582	Cc2d1b	-0.0886486	6.12656	0.250903	0.61644	1	-0.035194	6.12656	0.0396022	0.84226	1	-0.123843	6.12656	0.491778	0.483135	1	69.5425	67.9056	80.611	74.4919	66.8851	63.7712	71.114	68.5914	65.0288	80.611
ENSMUSG00000039765	Cc2d2a	-0.265764	4.8828	1.26096	0.26147	1	0.259644	4.8828	1.20766	0.271797	1	-0.00612013	4.8828	0.000676158	0.979255	1	36.8135	23.6452	33.1842	28.7982	22.6514	27.1791	28.1444	37.2917	26.7797	37.2917
ENSMUSG00000020074	Ccar1	0.139998	7.87472	0.539428	0.46267	1	0.189557	7.87472	0.990125	0.319712	1	0.329555	7.87472	2.98839	0.0838637	0.740036	229.784	171.577	225.023	228.818	211.498	264.435	237.606	297.189	245.445	297.189
ENSMUSG00000033712	Ccar2	0.00550867	7.40191	0.00121357	0.97221	1	-0.123024	7.40191	0.605423	0.436516	1	-0.117516	7.40191	0.552906	0.457133	1	180.402	151.34	184.378	176.969	168.282	173.859	165.566	165.633	154.81	184.378
ENSMUSG00000039648	Ccbl1	-0.215002	3.42678	0.917358	0.33817	1	-0.110378	3.42678	0.24018	0.624076	1	-0.325381	3.42678	2.12228	0.14517	0.850419	11.0147	13.2923	12.0905	10.9868	10.5569	9.07375	11.9778	7.66151	9.40435	13.2923
ENSMUSG00000030714	Ccdc101	-0.12557	4.63885	0.195461	0.65841	1	0.0248702	4.63885	0.0076589	0.930262	1	-0.100699	4.63885	0.125935	0.722685	1	21.5749	32.4648	25.6269	23.3985	27.0289	22.7532	28.7814	16.7825	25.126	32.4648
ENSMUSG00000063605	Ccdc102a	-0.117479	5.6909	0.356673	0.55036	1	-0.289984	5.6909	2.16442	0.141238	1	-0.407462	5.6909	4.28219	0.0385138	0.596638	49.2768	60.9799	62.0085	50.9193	52.0219	53.6102	46.7337	36.5852	52.0657	62.0085
ENSMUSG00000108789	Ccdc106	-0.621646	3.08924	3.84842	0.0497929	1	-0.389558	3.08924	1.47923	0.223895	1	-1.0112	3.08924	10.0481	0.00152503	0.0999001	8.83352	14.8595	11.3952	9.23289	6.14275	7.45381	7.84251	3.96878	6.26634	14.8595
ENSMUSG00000028461	Ccdc107	-0.399341	4.20445	1.53724	0.21503	1	-0.141434	4.20445	0.192283	0.661023	1	-0.540775	4.20445	2.8187	0.093172	0.758421	14.3484	32.0319	21.6061	13.8185	17.7139	18.2649	20.3265	9.49953	17.7109	32.0319
ENSMUSG00000071855	Ccdc112	-0.113502	4.73812	0.342577	0.558346	1	-0.00957735	4.73812	0.00244045	0.9606	1	-0.12308	4.73812	0.405295	0.524367	1	27.3876	26.8376	29.6962	27.5208	26.0618	25.309	29.071	20.3143	27.2598	29.6962
ENSMUSG00000042111	Ccdc115	0.0765926	4.59621	0.13763	0.710648	1	-0.132012	4.59621	0.409656	0.522144	1	-0.0554194	4.59621	0.0723505	0.787945	1	20.2658	26.1883	25.1909	23.6307	24.8911	26.9298	26.0018	18.9632	24.9126	26.9298
ENSMUSG00000020482	Ccdc117	0.22907	6.0614	1.44593	0.229182	1	-0.106039	6.0614	0.311107	0.577002	1	0.123031	6.0614	0.418353	0.51776	1	54.7752	62.7112	65.9809	65.9571	74.0114	76.7997	52.4089	67.5683	79.9657	79.9657
ENSMUSG00000019659	Ccdc12	-0.146852	5.49239	0.329997	0.565661	1	-0.159834	5.49239	0.390317	0.532133	1	-0.306686	5.49239	1.4388	0.230334	0.911704	34.5107	62.9277	51.9805	38.6709	49.1713	45.8803	42.2781	29.3267	49.7185	62.9277
ENSMUSG00000031150	Ccdc120	-0.22398	4.20266	0.861211	0.3534	1	0.0262247	4.20266	0.0118345	0.913372	1	-0.197755	4.20266	0.675895	0.411004	1	21.2607	18.7214	18.7963	19.102	16.6449	19.7609	17.6627	16.8555	16.1105	21.2607
ENSMUSG00000007721	Ccdc124	-0.30401	5.68434	0.921082	0.337191	1	-0.111168	5.68434	0.123176	0.725615	1	-0.415178	5.68434	1.71635	0.190163	0.884485	41.0552	78.5649	58.908	43.6617	53.9561	47.0024	60.748	27.3537	50.9454	78.5649
ENSMUSG00000021578	Ccdc127	0.110339	5.94373	0.278539	0.59766	1	0.0627509	5.94373	0.0903573	0.763723	1	0.17309	5.94373	0.687413	0.407046	1	60.6057	55.379	57.4949	62.6639	62.78	60.105	60.0138	71.773	62.1946	71.773
ENSMUSG00000004994	Ccdc130	0.236763	3.30674	0.866946	0.351802	1	-0.288053	3.30674	1.28553	0.256873	1	-0.0512896	3.30674	0.0412573	0.839042	1	8.64045	10.7675	10.7061	9.05748	10.4349	10.348	9.61312	7.69705	11.0426	11.0426
ENSMUSG00000001376	Ccdc132	0.19386	5.7816	0.730936	0.39258	1	0.0579201	5.7816	0.0656131	0.797835	1	0.25178	5.7816	1.23802	0.265854	0.95224	45.4404	50.8458	49.6592	48.855	55.1837	63.633	52.6887	65.8562	61.9693	65.8562
ENSMUSG00000068114	Ccdc134	-0.15922	4.28709	0.616884	0.432207	1	-0.159225	4.28709	0.614196	0.433212	1	-0.318445	4.28709	2.47776	0.115467	0.808889	19.009	23.2665	22.2358	19.4504	18.5283	19.6363	20.3265	14.7608	17.7642	23.2665
ENSMUSG00000029769	Ccdc136	-0.352095	5.93699	1.67178	0.196021	1	-0.221706	5.93699	0.663357	0.415377	1	-0.573801	5.93699	4.42489	0.0354185	0.577525	58.3884	73.6952	69.5657	55.5642	66.3253	58.7218	55.1306	55.5357	57.6137	73.6952
ENSMUSG00000049957	Ccdc137	-0.0759037	5.19818	0.173488	0.677031	1	-0.00233848	5.19818	0.000165126	0.989747	1	-0.0782422	5.19818	0.185371	0.666798	1	35.0996	39.0628	38.6136	38.6664	38.4932	34.0858	39.4559	31.7985	34.3398	39.4559
ENSMUSG00000038010	Ccdc138	-0.105564	3.60503	0.268111	0.604602	1	-0.0759341	3.60503	0.13883	0.709447	1	-0.181498	3.60503	0.802092	0.370469	1	10.7132	13.7931	14.1085	12.2119	11.4473	12.907	11.4517	11.083	10.9806	14.1085
ENSMUSG00000022833	Ccdc14	-0.335936	3.58538	2.15328	0.142266	1	0.128269	3.58538	0.314083	0.575185	1	-0.207667	3.58538	0.839089	0.359658	1	14.8197	12.2825	13.1284	13.354	9.77318	9.03892	13.0298	10.9853	10.7759	14.8197
ENSMUSG00000051427	Ccdc157	0.0979225	5.70333	0.367177	0.544547	1	-0.160315	5.70333	0.98799	0.320234	1	-0.0623926	5.70333	0.149909	0.698622	1	54.7571	47.1573	50.8702	57.1872	51.6004	51.3135	45.3821	56.7361	53.0159	57.1872
ENSMUSG00000028689	Ccdc163	-0.186311	3.79391	0.573683	0.448799	1	-0.0943744	3.79391	0.146648	0.70176	1	-0.280685	3.79391	1.30751	0.252846	0.943759	12.7545	17.7745	15.224	12.163	14.9987	13.459	15.113	9.53172	13.1095	17.7745
ENSMUSG00000024018	Ccdc167	-0.663591	3.71265	7.10101	0.00770406	0.562414	0.149456	3.71265	0.361717	0.547554	1	-0.514135	3.71265	4.34193	0.0371847	0.589426	20.4617	12.6345	12.8305	11.0639	12.3025	9.84129	13.2887	15.204	9.35556	20.4617
ENSMUSG00000034083	Ccdc174	0.32426	5.40489	3.64009	0.0564039	1	-0.101559	5.40489	0.360339	0.548318	1	0.222701	5.40489	1.72581	0.188947	0.884485	35.0569	40.0889	39.051	43.1101	46.0472	52.1764	39.299	40.7372	44.9439	52.1764
ENSMUSG00000056531	Ccdc18	-0.0120163	3.29861	0.00253715	0.959827	1	0.335332	3.29861	2.01473	0.155779	1	0.323316	3.29861	1.89088	0.169102	0.877052	10.6304	7.57514	9.64675	9.52197	7.94923	9.72463	12.277	10.534	9.81568	12.277
ENSMUSG00000035173	Ccdc186	0.115434	6.05409	0.124166	0.724559	1	0.416799	6.05409	1.618	0.203371	1	0.532233	6.05409	2.63196	0.104733	0.783224	70.8516	44.585	55.5171	68.9762	65.0525	64.6441	55.5361	98.1373	73.5644	98.1373
ENSMUSG00000031143	Ccdc22	-0.00887067	5.42075	0.00184989	0.965693	1	-0.177537	5.42075	0.74019	0.3896	1	-0.186407	5.42075	0.817675	0.365861	1	37.2671	48.7742	47.1732	42.4672	47.7367	41.7252	47.5857	31.9532	40.119	48.7742
ENSMUSG00000028643	Ccdc23	-0.23585	5.09995	0.629592	0.427505	1	-0.263374	5.09995	0.782582	0.376353	1	-0.499224	5.09995	2.81056	0.0936458	0.758863	27.44	56.7052	35.7033	27.5208	37.0058	37.2154	34.7462	20.4361	31.2607	56.7052
ENSMUSG00000078588	Ccdc24	-0.966628	2.44972	3.63203	0.0566777	1	0.265701	2.44972	0.276534	0.598982	1	-0.700926	2.44972	1.94934	0.162658	0.867966	3.1851	14.0024	5.02498	2.94545	4.12447	4.64473	5.57021	2.83467	6.21194	14.0024
ENSMUSG00000022035	Ccdc25	-0.139301	5.10887	0.557165	0.455405	1	-0.0873805	5.10887	0.218891	0.639886	1	-0.226682	5.10887	1.48036	0.223719	0.904802	35.4124	40.3471	36.3941	31.1413	36.6116	34.6659	37.7505	26.4125	31.1047	40.3471
ENSMUSG00000028795	Ccdc28b	-0.0551634	3.62193	0.0449342	0.832125	1	-0.393668	3.62193	2.26256	0.132535	1	-0.448832	3.62193	2.97102	0.0847681	0.742011	10.8737	17.1822	14.5973	10.2421	13.1982	13.3652	9.67921	8.57904	12.3605	17.1822
ENSMUSG00000028637	Ccdc30	0.194609	3.25354	0.765417	0.381639	1	0.0663191	3.25354	0.0905429	0.763488	1	0.260928	3.25354	1.40346	0.236145	0.919952	8.33988	9.96522	8.75363	10.4468	8.82139	9.74673	7.81643	11.206	9.78664	11.206
ENSMUSG00000039983	Ccdc32	-0.286518	3.24089	1.50697	0.219602	1	-0.0692598	3.24089	0.0872874	0.767654	1	-0.355778	3.24089	2.34928	0.125341	0.829933	8.71587	12.5659	11.2971	9.24674	8.84408	8.47789	9.48261	7.00959	8.6954	12.5659
ENSMUSG00000027160	Ccdc34	-0.0122142	6.04011	0.00541601	0.941334	1	-0.0970024	6.04011	0.341587	0.558915	1	-0.109217	6.04011	0.43385	0.510106	1	66.2102	68.8252	68.9381	66.1893	60.8808	78.0128	71.0242	53.9847	57.4537	78.0128
ENSMUSG00000027676	Ccdc39	0.283273	3.51423	1.98235	0.159143	1	0.0304523	3.51423	0.0235167	0.878121	1	0.313726	3.51423	2.48075	0.115248	0.808801	10.1599	8.88493	11.0087	12.3656	9.51706	13.7336	10.9137	13.353	11.9842	13.7336
ENSMUSG00000020925	Ccdc43	0.183249	5.34537	1.13274	0.287192	1	-0.038143	5.34537	0.0494482	0.824026	1	0.145107	5.34537	0.714683	0.397894	1	36.2899	38.3626	37.8349	39.0169	39.4999	50.618	39.0316	39.9466	44.4906	50.618
ENSMUSG00000078622	Ccdc47	-0.113113	5.93891	0.364537	0.545997	1	0.00991002	5.93891	0.00280169	0.957787	1	-0.103203	5.93891	0.30467	0.580969	1	64.4102	58.0164	66.7607	65.9917	54.8689	56.9132	66.3976	57.9427	59.9855	66.7607
ENSMUSG00000038127	Ccdc50	-0.0510541	7.37694	0.0579587	0.809752	1	0.244883	7.37694	1.33372	0.248145	1	0.193829	7.37694	0.836495	0.360401	1	189.077	147.465	152.492	164.506	149.343	161.718	152.259	209.822	168.267	209.822
ENSMUSG00000020056	Ccdc53	-0.168604	3.93218	0.497406	0.480642	1	-0.169837	3.93218	0.501855	0.478686	1	-0.338441	3.93218	2.00942	0.156325	0.861102	13.9586	20.6152	16.7223	12.6652	16.0008	15.9816	16.4068	10.5104	13.8331	20.6152
ENSMUSG00000037958	Ccdc55	0.326612	5.66059	2.43222	0.118864	1	-0.05984	5.66059	0.0822768	0.774235	1	0.266772	5.66059	1.62829	0.20194	0.884485	42.2879	36.6311	49.4005	48.9756	53.9272	67.6323	43.3462	55.8392	56.3311	67.6323
ENSMUSG00000048445	Ccdc57	0.0521464	3.62408	0.0568252	0.811586	1	0.0565321	3.62408	0.0677602	0.794626	1	0.108679	3.62408	0.25205	0.615635	1	12.3585	11.3627	12.4986	11.2057	12.2165	11.2207	12.5665	14.9069	11.6294	14.9069
ENSMUSG00000075229	Ccdc58	-0.0418823	4.62864	0.0297758	0.863	1	0.0667861	4.62864	0.0759478	0.782866	1	0.0249038	4.62864	0.0105844	0.918058	1	19.6374	30.8957	21.7514	23.1663	23.5676	26.6804	29.3026	18.999	27.9533	30.8957
ENSMUSG00000019897	Ccdc59	0.231813	6.36339	1.2404	0.265394	1	-0.0383028	6.36339	0.0339944	0.853719	1	0.193511	6.36339	0.866827	0.351835	1	70.2161	83.4409	71.5629	79.9966	80.9983	94.6679	81.5514	81.4414	96.302	96.302
ENSMUSG00000048701	Ccdc6	-0.0261036	6.75697	0.0227917	0.88	1	0.0661866	6.75697	0.146848	0.701566	1	0.040083	6.75697	0.0539052	0.816402	1	107.125	101.643	108.199	108.849	108.772	107.736	89.2765	117.735	123.139	123.139
ENSMUSG00000074358	Ccdc61	-0.543301	4.42156	4.99117	0.025477	0.968732	0.03179	4.42156	0.0170566	0.896091	1	-0.511511	4.42156	4.45077	0.0348856	0.574198	24.0885	28.1903	25.966	19.7987	18.2738	18.7012	23.1062	14.2493	19.7914	28.1903
ENSMUSG00000061882	Ccdc62	-0.619607	3.61549	3.52828	0.0603304	1	0.183173	3.61549	0.308826	0.578402	1	-0.436434	3.61549	1.76803	0.183627	0.884485	10.3361	23.471	10.7101	7.81538	16.4845	6.97309	13.589	8.61687	11.5344	23.471
ENSMUSG00000046753	Ccdc66	0.0605761	5.11548	0.0923155	0.761254	1	0.175211	5.11548	0.777812	0.377811	1	0.235788	5.11548	1.41001	0.235054	0.919295	36.4344	25.6568	34.191	34.351	31.5462	36.1477	40.1602	40.3627	32.2159	40.3627
ENSMUSG00000049305	Ccdc71	0.0348042	4.87	0.0390557	0.843338	1	-0.0847528	4.87	0.232199	0.629898	1	-0.0499486	4.87	0.0808558	0.776141	1	28.592	27.6492	31.9731	29.4368	31.2538	31.044	32.0244	23.8706	26.59	32.0244
ENSMUSG00000090946	Ccdc71l	-0.0521118	4.93539	0.0623989	0.802744	1	-0.250249	4.93539	1.4337	0.231161	1	-0.302361	4.93539	2.09854	0.14744	0.851154	29.1157	40.6431	28.8727	33.0366	34.3188	28.4326	30.5767	22.9972	26.673	40.6431
ENSMUSG00000030177	Ccdc77	-0.285322	4.00221	1.63013	0.201685	1	0.252284	4.00221	1.28205	0.257518	1	-0.0330371	4.00221	0.0222639	0.881387	1	18.532	14.8512	17.4503	14.9427	14.1761	15.2002	17.6618	17.7912	12.6771	18.532
ENSMUSG00000041117	Ccdc8	-0.354358	6.00229	3.04903	0.0807852	1	0.0412229	6.00229	0.0412991	0.838962	1	-0.313135	6.00229	2.39025	0.122094	0.822435	85.785	62.2351	73.2761	64.2588	56.6529	52.6454	74.1959	51.4732	55.6132	85.785
ENSMUSG00000022665	Ccdc80	-0.112283	5.49537	0.376706	0.539371	1	-0.249231	5.49537	1.85051	0.173724	1	-0.361514	5.49537	3.90339	0.0481888	0.643175	45.4016	46.4788	56.292	41.1651	53.0907	44.6336	35.9623	38.7532	43.3703	56.292
ENSMUSG00000043923	Ccdc84	-0.160629	3.58616	0.673062	0.411986	1	-0.0864404	3.58616	0.194555	0.659152	1	-0.247069	3.58616	1.61561	0.203705	0.884485	13.6874	12.4711	12.8076	11.1001	11.8248	11.9201	11.4786	10.5062	11.4814	13.6874
ENSMUSG00000095098	Ccdc85b	-0.500723	4.11599	2.16566	0.141124	1	-0.173715	4.11599	0.26006	0.610079	1	-0.674437	4.11599	3.92146	0.0476736	0.642544	12.5156	30.6793	22.7203	14.8636	16.6449	14.4623	17.3731	9.59695	16.5373	30.6793
ENSMUSG00000024732	Ccdc86	0.173671	5.38023	0.844921	0.357993	1	0.0201345	5.38023	0.0114296	0.914861	1	0.193805	5.38023	1.05782	0.303712	0.95224	33.8705	41.5838	38.1249	37.6308	44.5161	45.6212	46.4759	37.808	48.4336	48.4336
ENSMUSG00000032740	Ccdc88a	0.0343334	6.55663	0.0102822	0.919232	1	0.468833	6.55663	1.91221	0.166718	1	0.503167	6.55663	2.20157	0.137871	0.842513	111.907	56.0019	81.4343	93.3615	80.4249	87.8332	94.9732	144.709	95.3828	144.709
ENSMUSG00000041375	Ccdc9	0.234237	6.42177	1.64491	0.199654	1	-0.191349	6.42177	1.09982	0.294305	1	0.0428876	6.42177	0.0553046	0.814077	1	67.605	87.0057	95.774	88.3105	92.947	92.1969	74.2411	76.6294	96.0761	96.0761
ENSMUSG00000030613	Ccdc90b	-0.0232978	4.60466	0.0139762	0.905892	1	-0.104316	4.60466	0.280254	0.596535	1	-0.127614	4.60466	0.421176	0.516351	1	20.6204	30.221	24.7378	25.1814	23.7201	25.9562	25.0464	19.4374	23.3241	30.221
ENSMUSG00000030301	Ccdc91	-0.0761624	4.31648	0.126577	0.722007	1	-0.175968	4.31648	0.673487	0.411839	1	-0.252131	4.31648	1.39474	0.237605	0.92245	18.7995	21.4268	25.4331	17.6505	18.6301	21.5064	20.7319	15.2479	19.1512	25.4331
ENSMUSG00000026339	Ccdc93	-0.345663	4.62524	2.1017	0.147135	1	0.313695	4.62524	1.73968	0.187179	1	-0.0319674	4.62524	0.0182187	0.89263	1	31.2248	20.6857	24.6135	24.5638	19.6494	22.4347	26.8773	31.5546	19.4856	31.5546
ENSMUSG00000003208	Ccdc94	0.158632	4.13727	0.56983	0.450327	1	0.064238	4.13727	0.094884	0.758058	1	0.22287	4.13727	1.14137	0.285363	0.95224	14.296	14.4468	18.7479	15.27	18.5792	18.8882	16.2149	21.8732	19.0445	21.8732
ENSMUSG00000002608	Ccdc97	0.105714	6.15366	0.221146	0.638168	1	0.0920233	6.15366	0.16807	0.681833	1	0.197737	6.15366	0.776077	0.378344	1	68.0239	69.5829	69.4206	66.3053	71.5172	75.054	68.392	76.8485	74.6846	76.8485
ENSMUSG00000040312	Cchcr1	-0.0487862	5.41788	0.0665408	0.796442	1	-0.0196494	5.41788	0.0107926	0.917259	1	-0.0684356	5.41788	0.131403	0.716981	1	43.9195	40.6053	51.6482	43.8221	45.2222	38.9082	41.6891	38.646	39.4499	51.6482
ENSMUSG00000073888	Ccl27a	-0.174859	3.75652	0.318579	0.572463	1	-0.335547	3.75652	1.16449	0.280536	1	-0.510406	3.75652	2.70655	0.0999368	0.775148	11.4041	21.3565	13.8813	12.1054	13.6331	14.2553	13.4431	8.49926	12.4115	21.3565
ENSMUSG00000000378	Ccm2	-0.449762	4.44237	2.27149	0.131773	1	-0.0823745	4.44237	0.0760444	0.782731	1	-0.532137	4.44237	3.18498	0.0743181	0.731984	21.6273	32.4648	27.4194	20.9019	19.8008	15.9584	27.6233	11.3751	17.8709	32.4648
ENSMUSG00000027715	Ccna2	0.0198267	7.60073	0.014013	0.905769	1	0.0262167	7.60073	0.0245186	0.875573	1	0.0460434	7.60073	0.0756639	0.783262	1	195.412	194.734	185.561	195.245	200.225	195.399	224.17	168.982	186.495	224.17
ENSMUSG00000041431	Ccnb1	-0.00294454	6.85394	0.000284467	0.986543	1	0.0835199	6.85394	0.229262	0.632071	1	0.0805754	6.85394	0.213499	0.644039	1	123.661	101.181	110.344	120.5	118.933	113.419	132.962	107.528	111.748	132.962
ENSMUSG00000032218	Ccnb2	-0.16648	6.42963	0.599107	0.438919	1	-0.174945	6.42963	0.660668	0.416324	1	-0.341425	6.42963	2.51691	0.112631	0.804265	81.4297	118.551	88.6043	83.3753	90.9109	83.1581	91.2088	57.874	80.019	118.551
ENSMUSG00000028252	Ccnc	0.126613	4.68577	0.495107	0.481658	1	0.14694	4.68577	0.674469	0.411498	1	0.273553	4.68577	2.33432	0.12655	0.833254	24.8751	25.0892	20.9386	28.4526	25.2654	25.3713	29.1663	25.4345	26.2224	29.1663
ENSMUSG00000070348	Ccnd1	-0.325261	7.85278	2.67206	0.102124	1	-0.119412	7.85278	0.360498	0.54823	1	-0.444672	7.85278	4.98748	0.0255313	0.508744	281.14	295.427	250.105	246.224	224.051	186.318	255.153	162.023	179.328	295.427
ENSMUSG00000000184	Ccnd2	-0.519807	9.20563	8.12143	0.00437451	0.41338	-0.036728	9.20563	0.0407399	0.840041	1	-0.556536	9.20563	9.30514	0.00228512	0.132305	843.833	738.629	691.684	620.44	516.606	457.868	536.598	445.065	462.403	843.833
ENSMUSG00000034165	Ccnd3	-0.17774	6.8494	0.94368	0.331333	1	-0.23998	6.8494	1.71693	0.190089	1	-0.41772	6.8494	5.20194	0.0225617	0.490971	116.794	158.049	120.236	112.534	121.388	107.802	113.021	90.354	96.8818	158.049
ENSMUSG00000023572	Ccndbp1	0.153008	5.08462	0.543395	0.461029	1	0.00382321	5.08462	0.000340817	0.985271	1	0.156831	5.08462	0.574219	0.448587	1	29.8962	39.261	30.9187	30.3993	33.5479	39.5843	28.5363	33.3136	39.1073	39.5843
ENSMUSG00000002068	Ccne1	-0.277007	5.13674	1.72995	0.188417	1	-0.0892769	5.13674	0.179295	0.67198	1	-0.366283	5.13674	3.03539	0.0814669	0.736756	35.452	45.559	41.7104	30.8303	35.6314	30.483	39.7265	22.7745	33.768	45.559
ENSMUSG00000028212	Ccne2	-0.0298619	4.92442	0.0305722	0.861198	1	0.0790775	4.92442	0.214788	0.64304	1	0.0492155	4.92442	0.0837155	0.772324	1	30.7227	35.4982	29.0045	29.974	29.2424	31.6771	34.7417	22.2433	29.5147	35.4982
ENSMUSG00000072082	Ccnf	-0.0699215	3.98901	0.0679928	0.794282	1	-0.189739	3.98901	0.499254	0.479828	1	-0.259661	3.98901	0.938615	0.332634	0.978408	19.5326	14.9338	16.1319	18.3472	16.8485	13.1532	20.2686	11.6674	11.3094	20.2686
ENSMUSG00000020326	Ccng1	0.11658	4.7133	0.329106	0.566186	1	-0.0830613	4.7133	0.167774	0.682097	1	0.0335185	4.7133	0.0273332	0.868686	1	27.2305	23.5911	24.8518	30.3077	25.2983	27.5531	31.5611	22.8719	22.0852	31.5611
ENSMUSG00000029385	Ccng2	0.277538	7.1147	2.71732	0.0992648	1	-0.120418	7.1147	0.513347	0.473693	1	0.15712	7.1147	0.872926	0.350147	0.999497	122.59	126.505	124.501	156.242	142.373	162.576	123.175	136.842	151.716	162.576
ENSMUSG00000021548	Ccnh	-0.0442289	4.97182	0.0588829	0.80827	1	0.0067165	4.97182	0.00136431	0.970536	1	-0.0375124	4.97182	0.0427071	0.836278	1	28.3826	34.6291	30.5682	31.6432	29.5231	33.9115	35.4991	25.6487	31.9009	35.4991
ENSMUSG00000063015	Ccni	0.0112963	8.05488	0.00546791	0.941054	1	0.0295216	8.05488	0.037371	0.846712	1	0.0408178	8.05488	0.0714794	0.789195	1	249.316	288.558	258.546	270.912	265.657	268.363	281.56	237.512	272.118	288.558
ENSMUSG00000025010	Ccnj	0.149292	5.53269	0.701114	0.40241	1	-0.0411146	5.53269	0.0534283	0.817202	1	0.108178	5.53269	0.369808	0.543109	1	43.5688	38.2003	48.3472	52.6612	46.3208	45.7556	47.139	42.4556	51.3722	52.6612
ENSMUSG00000044707	Ccnjl	-0.147334	3.07118	0.292054	0.588907	1	0.0937093	3.07118	0.118021	0.731191	1	-0.053625	3.07118	0.039154	0.843144	1	7.59312	8.81961	10.2217	8.82524	7.53349	7.6675	10.7134	6.23558	7.3084	10.7134
ENSMUSG00000021258	Ccnk	0.211503	6.20543	1.48639	0.222777	1	0.11819	6.20543	0.467307	0.494229	1	0.329693	6.20543	3.62685	0.0568543	0.678043	66.9242	62.4948	63.4618	71.2987	75.6403	77.1737	66.3074	93.6798	86.1538	93.6798
ENSMUSG00000027829	Ccnl1	0.179367	8.01342	1.12782	0.28824	1	0.0901695	8.01342	0.285503	0.593117	1	0.269537	8.01342	2.54779	0.110449	0.797422	214.44	273.029	235.632	237.701	274.973	289.619	237.143	263.136	299.004	299.004
ENSMUSG00000029068	Ccnl2	0.0354241	8.67232	0.045486	0.831113	1	-0.0452512	8.67232	0.0742549	0.785239	1	-0.00982704	8.67232	0.00350262	0.952806	1	405.577	396.882	400.584	416.76	406.554	442.408	360.839	409.113	432.156	442.408
ENSMUSG00000011960	Ccnt1	0.216902	6.76124	1.2576	0.262107	1	0.119288	6.76124	0.382003	0.536533	1	0.33619	6.76124	3.02564	0.0819582	0.736756	110.546	81.0463	94.3925	113.592	106.446	114.889	87.5281	149.398	117.38	149.398
ENSMUSG00000026349	Ccnt2	0.0528487	7.28161	0.0589197	0.808212	1	0.269438	7.28161	1.53209	0.215799	1	0.322286	7.28161	2.19083	0.138835	0.843104	156.803	126.667	143.226	156.59	149.245	160.878	141.591	195.361	168.947	195.361
ENSMUSG00000024286	Ccny	0.188472	6.69782	0.987743	0.320295	1	0.00578109	6.69782	0.000932634	0.975637	1	0.194253	6.69782	1.05183	0.305085	0.95224	101.643	88.3584	93.0127	103	100.939	122.618	85.0703	128	110.693	128
ENSMUSG00000070871	Ccnyl1	0.251118	5.61265	1.86365	0.172204	1	0.136149	5.61265	0.552546	0.457279	1	0.387267	5.61265	4.45008	0.0348997	0.574198	42.9404	44.4768	41.8557	48.5968	52.4799	56.914	45.1701	54.0743	52.9726	56.914
ENSMUSG00000033904	Ccp110	0.0514087	6.66907	0.102107	0.749315	1	0.040983	6.66907	0.0651077	0.798598	1	0.0923917	6.66907	0.330861	0.565152	1	124.265	71.1522	90.1545	112.232	95.2885	93.0698	112.636	122.69	93.4088	124.265
ENSMUSG00000034563	Ccpg1	0.0519956	4.01191	0.0602665	0.806075	1	-0.197009	4.01191	0.866618	0.351893	1	-0.145013	4.01191	0.471005	0.492525	1	18.0279	14.3417	16.7959	17.2724	18.3346	15.3932	14.3458	13.7188	16.1603	18.3346
ENSMUSG00000034108	Ccs	-0.247837	4.95134	0.913661	0.339145	1	-0.150025	4.95134	0.334021	0.563301	1	-0.397862	4.95134	2.3547	0.124906	0.829933	27.021	47.1822	32.2153	27.7531	29.2177	31.9167	33.7617	20.2413	28.4868	47.1822
ENSMUSG00000031971	Ccsap	-0.0209124	3.30321	0.0101961	0.91957	1	-0.120515	3.30321	0.340425	0.559584	1	-0.141428	3.30321	0.473308	0.491469	1	9.79251	10.8354	9.59194	9.81227	10.3331	9.6623	8.33909	9.32901	10.2958	10.8354
ENSMUSG00000039578	Ccser1	0.10698	4.87502	0.161203	0.688052	1	-0.0737304	4.87502	0.0768117	0.781666	1	0.0332496	4.87502	0.0156498	0.900445	1	33.9334	23.7439	29.8422	24.5024	30.4768	33.7869	18.2997	41.9186	26.4596	41.9186
ENSMUSG00000058690	Ccser2	0.0203979	5.85863	0.00545846	0.941105	1	0.326234	5.85863	1.39825	0.237016	1	0.346632	5.85863	1.57832	0.209003	0.885588	62.8918	42.2043	50.285	60.0349	51.6146	58.7218	47.8919	90.1722	57.2403	90.1722
ENSMUSG00000034024	Cct2	0.10342	9.0151	0.299885	0.583955	1	-0.10061	9.0151	0.283863	0.59418	1	0.00280979	9.0151	0.000221452	0.988127	1	438.621	562.074	509.729	499.265	557.427	573.005	555.245	407.042	553.358	573.005
ENSMUSG00000001416	Cct3	-0.182882	8.59199	0.407885	0.523045	1	-0.0997209	8.59199	0.121333	0.727593	1	-0.282603	8.59199	0.973159	0.323894	0.967255	329.988	453.61	404.472	355.874	421.68	404.094	422.29	285.442	394.732	453.61
ENSMUSG00000007739	Cct4	0.106701	8.54847	0.373402	0.541156	1	-0.0277267	8.54847	0.0252295	0.873796	1	0.0789747	8.54847	0.204671	0.650977	1	309.747	420.041	352.14	358.525	393.93	433.245	376.07	320.182	405.056	433.245
ENSMUSG00000022234	Cct5	0.0351434	8.80144	0.027466	0.86837	1	-0.0776948	8.80144	0.134242	0.714074	1	-0.0425514	8.80144	0.0402741	0.840946	1	352.006	519.978	468.019	402.129	482.703	493.899	479.266	329.487	487.316	519.978
ENSMUSG00000030007	Cct7	0.0720095	8.5209	0.125276	0.723381	1	-0.155565	8.5209	0.584468	0.444566	1	-0.0835551	8.5209	0.168692	0.681277	1	301.575	417.872	390.409	339.309	393.42	424.517	375.841	280.72	381.528	424.517
ENSMUSG00000025613	Cct8	0.0737422	8.7951	0.161965	0.687353	1	-0.0953231	8.7951	0.270665	0.602886	1	-0.0215809	8.7951	0.0138777	0.906223	1	387.024	504.476	431.802	431.049	475.414	466.177	481.362	354.343	465.529	504.476
ENSMUSG00000029617	Ccz1	0.0727849	6.29827	0.203582	0.651845	1	0.0155305	6.29827	0.00929656	0.923188	1	0.0883153	6.29827	0.300936	0.583296	1	70.0103	89.3009	72.4708	75.369	78.9692	86.8988	76.7104	76.8309	80.9031	89.3009
ENSMUSG00000046186	Cd109	0.0633506	3.1107	0.0697975	0.791632	1	0.0810173	3.1107	0.116356	0.73302	1	0.144368	3.1107	0.369903	0.543057	1	8.3786	6.43886	9.20438	8.18657	9.36596	8.54022	9.61312	10.011	7.04167	10.011
ENSMUSG00000025510	Cd151	-0.0562778	3.15743	0.0512756	0.820858	1	-0.31711	3.15743	1.60841	0.204716	1	-0.373388	3.15743	2.25107	0.133522	0.838353	9.5307	8.7655	10.8999	9.63809	9.77318	8.22854	9.96056	5.8215	6.98833	10.8999
ENSMUSG00000019818	Cd164	0.0518093	7.98799	0.111059	0.738941	1	0.0941915	7.98799	0.367465	0.54439	1	0.146001	7.98799	0.88289	0.347411	0.995609	251.882	248.897	231.272	245.945	265.657	263.999	248.551	248.424	279.426	279.426
ENSMUSG00000028076	Cd1d1	-0.146537	4.36884	0.646972	0.421197	1	-0.04588	4.36884	0.0634925	0.801059	1	-0.192417	4.36884	1.1252	0.288802	0.95224	20.6624	21.4454	23.8934	19.7862	19.2046	23.7107	18.4519	17.7579	20.2556	23.8934
ENSMUSG00000022661	Cd200	0.13939	3.08965	0.295194	0.586911	1	-0.187598	3.08965	0.529934	0.466635	1	-0.0482077	3.08965	0.0356546	0.850231	1	10.3685	9.30659	9.39818	9.52199	5.34471	9.72461	7.12298	7.5791	7.46843	10.3685
ENSMUSG00000056481	Cd248	-0.352646	5.273	1.81705	0.177665	1	-0.118436	5.273	0.204694	0.650959	1	-0.471082	5.273	3.2411	0.0718126	0.727336	45.5587	45.1261	47.233	42.6166	36.1404	28.7999	47.9498	23.6514	30.2472	47.9498
ENSMUSG00000047139	Cd24a	0.111445	10.0916	0.350498	0.553831	1	-0.117696	10.0916	0.390939	0.531806	1	-0.00625137	10.0916	0.00110322	0.973503	1	926.046	1278.09	995.333	1156.28	1186.22	1142.15	1181.43	839.221	1114.77	1278.09
ENSMUSG00000035914	Cd276	-0.145447	6.63028	0.865379	0.352238	1	0.071842	6.63028	0.211425	0.645653	1	-0.0736049	6.63028	0.222632	0.637042	1	107.299	95.176	107.207	97.0776	93.2522	89.8905	104.76	95.3849	100.664	107.299
ENSMUSG00000061665	Cd2ap	0.185474	6.30304	1.21414	0.270513	1	0.157885	6.30304	0.885023	0.34683	1	0.343359	6.30304	4.1755	0.0410125	0.612251	74.4142	64.7971	69.4335	82.0091	72.3174	88.309	81.2662	92.5793	84.5908	92.5793
ENSMUSG00000042502	Cd2bp2	-0.115543	7.22044	0.490222	0.483828	1	0.019844	7.22044	0.0144713	0.904248	1	-0.0956994	7.22044	0.336958	0.561591	1	136.516	160.322	164.661	138.823	151.23	151.168	152.767	125.394	160.518	164.661
ENSMUSG00000060703	Cd302	0.0952016	3.38917	0.161653	0.687639	1	-0.117045	3.38917	0.245744	0.620088	1	-0.0218436	3.38917	0.00857449	0.926223	1	9.21646	13.04	8.42928	11.2057	11.453	10.161	10.4818	8.57393	10.9893	13.04
ENSMUSG00000002308	Cd320	-0.0322575	4.04668	0.0172846	0.895403	1	-0.355033	4.04668	2.07732	0.149502	1	-0.38729	4.04668	2.48639	0.114835	0.808801	14.1913	22.7795	18.0697	17.0118	18.8337	15.0233	17.431	11.2533	13.4432	22.7795
ENSMUSG00000047649	Cd3eap	-0.0376783	3.63708	0.0186069	0.891499	1	-0.0305082	3.63708	0.0122182	0.911984	1	-0.0681866	3.63708	0.0612703	0.804499	1	11.286	10.8838	15.1727	11.3883	14.0149	11.7336	16.4158	8.0051	12.3923	16.4158
ENSMUSG00000055447	Cd47	0.42398	5.18516	4.30348	0.0380345	1	0.121034	5.18516	0.356667	0.550363	1	0.545014	5.18516	7.14794	0.00750501	0.284699	29.179	26.758	26.6319	34.7909	38.1797	43.3681	34.1433	47.5699	45.8282	47.5699
ENSMUSG00000068686	Cd59b	0.554319	3.25356	4.30292	0.0380469	1	0.28092	3.25356	1.15086	0.283369	1	0.835239	3.25356	9.91496	0.00163941	0.105232	5.27225	5.61609	8.98088	7.82379	10.0603	11.2058	12.4865	10.2851	13.2391	13.2391
ENSMUSG00000025351	Cd63	-0.145692	7.46729	0.333187	0.563788	1	-0.201214	7.46729	0.634976	0.425536	1	-0.346906	7.46729	1.88565	0.169693	0.877324	142.107	268.36	181.278	156.532	188.235	187.137	168.577	116.594	183.175	268.36
ENSMUSG00000018774	Cd68	-0.350095	4.42705	2.89092	0.0890801	1	0.277712	4.42705	1.83094	0.176016	1	-0.0723836	4.42705	0.126532	0.722055	1	21.5226	22.1302	24.9003	17.186	17.0522	19.5117	20.2107	23.7731	26.3529	26.3529
ENSMUSG00000028459	Cd72	-0.00954472	2.2922	0.00071799	0.978623	1	0.0599222	2.2922	0.0278576	0.867444	1	0.0503774	2.2922	0.0202501	0.886841	1	2.13799	14.8284	3.19838	2.80005	3.39629	5.24055	1.78667	2.36469	7.73986	14.8284
ENSMUSG00000037706	Cd81	0.0384067	7.22728	0.0437515	0.834317	1	-0.211352	7.22728	1.32368	0.249933	1	-0.172946	7.22728	0.886934	0.34631	0.994311	133.901	184.075	143.007	158.796	168.689	151.729	159.254	104.251	144.194	184.075
ENSMUSG00000015396	Cd83	-0.639533	3.45448	8.89269	0.00286314	0.325296	-0.38779	3.45448	3.15719	0.0755931	1	-1.02732	3.45448	22.7254	1.86881e-06	0.00044162	13.0392	17.6933	15.0177	9.63809	8.90784	10.9714	7.52835	7.13682	8.0019	17.6933
ENSMUSG00000030342	Cd9	-0.20027	4.96914	0.824268	0.363935	1	-0.381636	4.96914	2.9664	0.0850106	1	-0.581905	4.96914	6.90914	0.00857563	0.306018	34.2749	45.2489	31.487	33.3343	34.3412	28.6028	25.1802	19.1307	29.6388	45.2489
ENSMUSG00000035776	Cd99l2	-0.0258058	5.82778	0.0264355	0.870841	1	-0.2103	5.82778	1.75312	0.185485	1	-0.236106	5.82778	2.21702	0.136496	0.840637	58.7075	60.447	62.064	54.5227	60.0201	61.153	49.7408	52.7375	50.959	62.064
ENSMUSG00000021982	Cdadc1	0.343597	4.75523	2.35218	0.125108	1	-0.011977	4.75523	0.0028943	0.957096	1	0.33162	4.75523	2.20662	0.137419	0.842257	21.575	22.4548	24.8518	25.8951	29.3704	31.9791	20.7898	35.611	29.5004	35.611
ENSMUSG00000027284	Cdan1	0.20808	5.4663	0.892206	0.34488	1	-0.210228	5.4663	0.914559	0.338908	1	-0.00214813	5.4663	9.57638e-05	0.992192	1	46.3944	36.2587	46.4611	42.455	41.8546	44.0325	36.0193	57.4649	45.8896	57.4649
ENSMUSG00000039128	Cdc123	-0.224911	6.63515	1.15373	0.282769	1	-0.0195058	6.63515	0.00867976	0.925772	1	-0.244417	6.63515	1.36396	0.242852	0.929557	95.7188	125.619	107.119	96.3005	95.4441	95.9565	115.331	70.2718	92.1384	125.619
ENSMUSG00000033502	Cdc14a	0.044789	4.79022	0.0631823	0.801535	1	-0.0247518	4.79022	0.0194349	0.889127	1	0.0200372	4.79022	0.0127782	0.909998	1	27.3892	26.7837	26.8872	31.2376	23.8749	28.427	29.651	28.0626	25.8731	31.2376
ENSMUSG00000033102	Cdc14b	0.0735988	5.40819	0.088206	0.76647	1	0.392944	5.40819	2.52295	0.112201	1	0.466543	5.40819	3.55459	0.0593808	0.688253	48.44	29.9248	33.3739	42.5718	35.1756	41.7593	45.5851	61.9626	42.2891	61.9626
ENSMUSG00000038416	Cdc16	-0.169576	7.35309	0.74238	0.3889	1	-0.0133317	7.35309	0.00459187	0.945974	1	-0.182908	7.35309	0.864244	0.352554	1	157.728	177.907	168.731	162.28	169.147	163.573	162.091	141.908	167.293	177.907
ENSMUSG00000006398	Cdc20	-0.0813488	6.84633	0.17909	0.672156	1	-0.123551	6.84633	0.412755	0.520574	1	-0.204899	6.84633	1.13643	0.286407	0.95224	113.53	133.268	126.778	109.909	118.093	114.95	126.708	82.3048	109.359	133.268
ENSMUSG00000024370	Cdc23	0.135716	7.00375	0.434289	0.509892	1	0.0723226	7.00375	0.123547	0.725219	1	0.208038	7.00375	1.02211	0.312019	0.954365	137.518	110.447	126.802	130.02	122.033	129.241	141.399	134.487	122.174	141.399
ENSMUSG00000032477	Cdc25a	-0.0105757	6.47917	0.00386397	0.950435	1	-0.00247237	6.47917	0.000211485	0.988397	1	-0.0130481	6.47917	0.00590078	0.938769	1	92.223	90.0367	88.9457	92.5519	86.0775	85.219	101.981	80.3128	84.7711	101.981
ENSMUSG00000027330	Cdc25b	-0.183947	5.95164	0.852879	0.355739	1	-0.0919456	5.95164	0.213022	0.644409	1	-0.275893	5.95164	1.9213	0.165713	0.872943	73.1671	63.04	67.192	68.5773	58.3337	56.3022	65.5546	48.7682	55.3271	73.1671
ENSMUSG00000044201	Cdc25c	-0.10826	5.49278	0.329443	0.565987	1	-0.0839046	5.49278	0.197758	0.656536	1	-0.192165	5.49278	1.04073	0.307652	0.952528	42.6786	46.9117	53.8214	45.4616	45.3536	43.4492	49.3396	34.295	43.2103	53.8214
ENSMUSG00000066149	Cdc26	-0.156194	6.49559	0.405673	0.524174	1	-0.163325	6.49559	0.443124	0.505618	1	-0.31952	6.49559	1.69573	0.192847	0.884485	82.6675	126.32	89.0086	86.6514	90.972	90.9843	100.804	60.4805	83.5589	126.32
ENSMUSG00000020687	Cdc27	0.282057	7.14499	1.6826	0.194579	1	0.227468	7.14499	1.09776	0.294757	1	0.509526	7.14499	5.48243	0.0192085	0.452577	141.501	97.0412	114.515	147.525	139.404	151.138	130.809	197.417	153.379	197.417
ENSMUSG00000020307	Cdc34	-0.198941	5.89821	0.467748	0.494025	1	-0.137377	5.89821	0.222916	0.636827	1	-0.336318	5.89821	1.33579	0.247777	0.936864	44.3543	88.8452	66.1749	47.0289	65.4089	61.2777	64.7438	37.2426	61.0275	88.8452
ENSMUSG00000019471	Cdc37	-0.211784	8.09576	0.754678	0.384999	1	-0.130978	8.09576	0.288714	0.591046	1	-0.342761	8.09576	1.97435	0.159987	0.866243	230.307	370.748	322.105	242.404	308.771	246.108	287.699	177.69	275.585	370.748
ENSMUSG00000024780	Cdc37l1	0.0155066	4.45982	0.00496955	0.9438	1	0.144963	4.45982	0.438071	0.508055	1	0.16047	4.45982	0.538298	0.463139	1	24.298	17.1522	21.5576	20.9599	22.1933	21.3817	19.8053	28.0601	21.6051	28.0601
ENSMUSG00000038446	Cdc40	0.168208	5.98409	0.898914	0.343073	1	0.0828386	5.98409	0.219308	0.639568	1	0.251047	5.98409	2.01112	0.15615	0.861102	66.2958	49.4006	56.0014	65.6087	66.7834	62.4621	61.9062	73.8039	66.4691	73.8039
ENSMUSG00000006699	Cdc42	-0.0205002	8.32416	0.0151587	0.902012	1	-0.0343251	8.32416	0.0425063	0.836658	1	-0.0548253	8.32416	0.108483	0.741878	1	316.45	372.642	294.008	307.432	326.078	344.227	326.73	262.966	333.199	372.642
ENSMUSG00000026490	Cdc42bpa	-0.0175311	6.28207	0.0037339	0.951275	1	0.595758	6.28207	4.29676	0.038185	1	0.578227	6.28207	4.04999	0.0441716	0.627516	86.5173	45.2302	62.8194	77.8827	67.9345	61.9661	83.2453	131.284	82.228	131.284
ENSMUSG00000021279	Cdc42bpb	-0.0166179	6.89105	0.00581634	0.939208	1	0.0737126	6.89105	0.114575	0.734994	1	0.0570947	6.89105	0.0687964	0.793097	1	141.703	78.619	129.104	121.695	119.569	102.732	115.01	147.242	111.493	147.242
ENSMUSG00000024769	Cdc42bpg	-0.409185	3.34239	3.23507	0.0720772	1	-0.204604	3.34239	0.810232	0.368052	1	-0.613789	3.34239	7.40475	0.0065052	0.263513	11.3635	8.00801	13.3464	10.0155	9.18781	9.10125	9.67103	10.5591	9.09551	13.3464
ENSMUSG00000107268	Cdc42bpg	-0.409185	3.34239	3.23507	0.0720772	1	-0.204604	3.34239	0.810232	0.368052	1	-0.613789	3.34239	7.40475	0.0065052	0.263513	11.3635	8.00801	13.3464	10.0155	9.18781	9.10125	9.67103	10.5591	9.09551	13.3464
ENSMUSG00000036533	Cdc42ep3	0.649995	6.21908	14.9656	0.000109488	0.0320449	-0.400578	6.21908	5.74132	0.0165703	1	0.249417	6.21908	2.21552	0.136629	0.840701	54.461	63.3605	59.5378	92.4908	89.6384	98.1814	67.0602	63.8416	81.1926	98.1814
ENSMUSG00000041598	Cdc42ep4	-0.0514781	7.14204	0.0925129	0.761007	1	-0.0768732	7.14204	0.206329	0.64966	1	-0.128351	7.14204	0.575816	0.447957	1	138.876	143.982	155.651	146.081	141.66	133.776	149.698	117.94	142.754	155.651
ENSMUSG00000046722	Cdc42se1	-0.349806	5.24955	2.51269	0.112933	1	0.0798292	5.24955	0.130788	0.717616	1	-0.269977	5.24955	1.50367	0.220108	0.89932	35.9233	52.4848	43.745	33.7914	37.6674	33.0388	42.622	25.2833	37.1288	52.4848
ENSMUSG00000052298	Cdc42se2	0.149607	6.70583	0.931654	0.334433	1	-0.0894365	6.70583	0.333909	0.563366	1	0.060171	6.70583	0.151125	0.697463	1	101.119	94.3103	100.958	113.161	110.661	108.155	97.4054	106.127	106.746	113.161
ENSMUSG00000000028	Cdc45	0.0306968	5.67295	0.0326242	0.856664	1	-0.0956217	5.67295	0.31713	0.573337	1	-0.0649249	5.67295	0.146494	0.701909	1	50.4288	52.2142	50.3819	51.3258	54.3633	50.3063	55.9993	43.2351	50.1452	55.9993
ENSMUSG00000023932	Cdc5l	0.0430852	7.05674	0.0809207	0.776054	1	0.000564354	7.05674	1.39084e-05	0.997024	1	0.0436495	7.05674	0.0832656	0.77292	1	125.993	131.645	131.233	133.129	130.818	141.132	139.448	128.332	135.659	141.132
ENSMUSG00000017499	Cdc6	0.0617193	5.5645	0.0947388	0.758237	1	-0.23099	5.5645	1.32721	0.249303	1	-0.169271	5.5645	0.713183	0.398389	1	42.3644	49.3465	48.6379	51.1516	51.3601	48.3738	49.8029	40.8966	43.2102	51.3601
ENSMUSG00000029283	Cdc7	-0.0656044	5.76987	0.122839	0.725976	1	0.0151402	5.76987	0.00655786	0.935457	1	-0.0504641	5.76987	0.0730577	0.786936	1	64.1434	53.4206	49.6892	60.1859	49.8839	51.1377	57.3003	53.5449	50.9286	64.1434
ENSMUSG00000026361	Cdc73	0.219312	6.30862	1.06919	0.301128	1	0.176999	6.30862	0.700282	0.402689	1	0.396311	6.30862	3.49824	0.0614342	0.697582	74.0278	54.0645	67.586	76.8858	77.0247	87.3829	73.4203	108.457	93.4859	108.457
ENSMUSG00000048922	Cdca2	-0.194212	5.80261	0.730054	0.392866	1	0.153238	5.80261	0.455245	0.499854	1	-0.0409739	5.80261	0.0326568	0.856594	1	64.1116	46.5109	64.1241	57.0503	49.4761	48.814	65.5135	53.063	52.8303	65.5135
ENSMUSG00000023505	Cdca3	-0.0843781	6.65163	0.161295	0.687967	1	-0.251836	6.65163	1.43297	0.231281	1	-0.336214	6.65163	2.55531	0.109924	0.795195	95.7257	137.813	104.833	96.439	107.811	104.789	100.764	61.5275	94.5292	137.813
ENSMUSG00000047832	Cdca4	0.186197	6.69359	1.22501	0.268379	1	-0.240677	6.69359	2.04796	0.152411	1	-0.0544796	6.69359	0.104997	0.745913	1	96.1446	109.136	92.8189	111.535	115.14	113.267	101.633	85.3251	105.838	115.14
ENSMUSG00000024791	Cdca5	0.0436634	5.47113	0.0467591	0.828802	1	-0.122518	5.47113	0.368474	0.543838	1	-0.0788543	5.47113	0.15282	0.695855	1	36.7088	47.6692	47.5721	44.1262	51.2074	42.6388	47.3707	35.5623	45.6108	51.2074
ENSMUSG00000055612	Cdca7	0.137785	7.03812	0.428815	0.512571	1	-0.00579704	7.03812	0.000760041	0.978006	1	0.131988	7.03812	0.393892	0.530261	1	121.019	125.26	126.681	138.359	131.531	138.888	171.994	105.615	122.802	171.994
ENSMUSG00000021175	Cdca7l	-0.202966	4.70328	1.11425	0.29116	1	0.119358	4.70328	0.385585	0.534629	1	-0.0836088	4.70328	0.190627	0.662395	1	25.8028	29.3545	28.2784	26.1509	25.8442	23.7287	29.817	21.2676	23.4515	29.817
ENSMUSG00000028873	Cdca8	0.014901	6.5597	0.00723441	0.932217	1	-0.0482722	6.5597	0.075969	0.782836	1	-0.0333712	6.5597	0.0363566	0.848781	1	84.8639	106.55	97.3049	92.2255	100.73	93.0222	110.743	72.1519	90.6943	110.743
ENSMUSG00000031673	Cdh11	0.31722	9.00459	2.48179	0.115171	1	0.173583	9.00459	0.744762	0.38814	1	0.490803	9.00459	5.92799	0.0149023	0.405296	512.674	342.255	410.028	579.078	507.84	503.112	590.275	668.646	507.772	668.646
ENSMUSG00000024304	Cdh2	-0.385733	6.57656	5.50084	0.0190073	0.885213	0.183136	6.57656	1.24259	0.264973	1	-0.202597	6.57656	1.52868	0.216311	0.894343	122.747	96.267	107.076	78.8464	84.8536	86.2216	94.3096	101.129	86.5937	122.747
ENSMUSG00000059674	Cdh24	-0.16696	6.03811	0.671783	0.412431	1	0.0449729	6.03811	0.0488138	0.82514	1	-0.121987	6.03811	0.360204	0.548393	1	81.5396	49.4788	77.6738	67.9102	62.3096	53.6881	65.5522	74.2312	58.0458	81.5396
ENSMUSG00000061048	Cdh3	-0.130542	7.79169	0.716586	0.397266	1	-0.256397	7.79169	2.75936	0.0966869	1	-0.386939	7.79169	6.28226	0.0121953	0.368073	260.104	235.803	245.079	235.437	225.292	217.308	195.679	183.024	195.727	260.104
ENSMUSG00000000305	Cdh4	0.0536042	2.9946	0.0124509	0.911154	1	0.948769	2.9946	3.81971	0.0506531	1	1.00237	2.9946	4.25838	0.0390572	0.59968	8.27388	5.35669	7.55726	8.47689	6.56637	8.1662	9.09191	10.2589	6.98834	10.2589
ENSMUSG00000039385	Cdh6	0.415404	3.05138	1.47389	0.224733	1	1.80464	3.05138	28.7457	8.25323e-08	7.97863e-05	2.22004	3.05138	42.0124	9.06954e-11	7.61412e-08	4.6606	2.54308	3.10042	4.93517	4.78478	4.05193	12.914	24.2359	11.4694	24.2359
ENSMUSG00000032595	Cdhr4	-0.434415	4.08794	4.17874	0.040934	1	-0.0865981	4.08794	0.164401	0.685136	1	-0.521013	4.08794	6.03823	0.0139993	0.394877	20.3366	21.3614	21.0038	16.5072	15.3748	14.8495	13.9528	13.255	15.614	21.3614
ENSMUSG00000004071	Cdip1	0.101512	6.40496	0.439451	0.507387	1	0.0548215	6.40496	0.128744	0.719738	1	0.156333	6.40496	1.04676	0.306254	0.952494	81.8992	78.3157	75.4158	82.6611	87.9383	88.2645	81.5864	97.8443	87.7869	97.8443
ENSMUSG00000030682	Cdipt	-0.219012	5.40358	1.13854	0.285962	1	-0.113742	5.40358	0.306609	0.579769	1	-0.332755	5.40358	2.63273	0.104682	0.783224	39.2224	57.084	45.9735	39.0169	42.8594	40.3323	41.6955	31.7381	42.3034	57.084
ENSMUSG00000019942	Cdk1	0.0982072	7.05735	0.322373	0.570185	1	-0.0751017	7.05735	0.188627	0.664062	1	0.0231055	7.05735	0.0178731	0.893647	1	126.569	160.539	122.321	133.598	135.552	138.451	152.188	103.545	125.257	160.539
ENSMUSG00000033862	Cdk10	-0.237611	5.46307	0.988773	0.320043	1	-0.189608	5.46307	0.62805	0.428072	1	-0.427219	5.46307	3.19184	0.0740067	0.731458	38.6316	60.8548	52.7488	41.4941	44.7687	42.3806	48.6109	28.576	38.2587	60.8548
ENSMUSG00000029062	Cdk11b	0.0476764	7.25207	0.0848917	0.770775	1	-0.0716778	7.25207	0.19206	0.661208	1	-0.0240014	7.25207	0.0215466	0.8833	1	139.347	147.12	161.949	152.816	159.272	159.397	162.763	125.71	162.812	162.812
ENSMUSG00000003119	Cdk12	0.228327	6.36472	0.541841	0.461671	1	0.405284	6.36472	1.70779	0.191273	1	0.633611	6.36472	4.15362	0.0415455	0.617261	94.4326	40.698	66.5666	87.2673	76.6095	75.3067	66.6005	148.882	83.9731	148.882
ENSMUSG00000041297	Cdk13	0.253829	6.35457	1.3197	0.250646	1	0.196113	6.35457	0.791591	0.37362	1	0.449942	6.35457	4.15079	0.041615	0.61749	80.7489	54.8655	69.8564	82.6786	76.1493	87.4594	73.1408	124.176	86.2605	124.176
ENSMUSG00000028926	Cdk14	0.283464	5.57057	1.5532	0.212663	1	0.0970877	5.57057	0.18352	0.668366	1	0.380552	5.57057	2.81217	0.0935518	0.758863	50.7197	33.2677	41.4969	50.7541	41.0102	50.4044	44.6895	65.7447	48.5687	65.7447
ENSMUSG00000031065	Cdk16	-0.122379	7.15312	0.556942	0.455495	1	0.133084	7.15312	0.659358	0.416787	1	0.0107051	7.15312	0.00427477	0.94787	1	141.86	146.362	151.291	133.83	149.601	125.236	160.296	128.024	143.661	160.296
ENSMUSG00000020015	Cdk17	0.355963	6.09998	2.35821	0.124625	1	0.0646517	6.09998	0.0783202	0.779587	1	0.420614	6.09998	3.29874	0.0693329	0.721526	61.5305	50.7904	57.5279	63.8587	71.0159	85.6665	50.2851	92.3104	83.3137	92.3104
ENSMUSG00000038481	Cdk19	-0.11714	6.2935	0.443323	0.505523	1	0.015899	6.2935	0.00818029	0.927934	1	-0.101241	6.2935	0.33248	0.564202	1	95.3592	73.4245	76.7839	79.1369	76.0984	74.3685	69.4924	86.8353	73.511	95.3592
ENSMUSG00000025358	Cdk2	-0.0938698	6.73042	0.283556	0.59438	1	-0.139587	6.73042	0.626601	0.428605	1	-0.233457	6.73042	1.75457	0.185303	0.884485	118.4	121.31	100.667	114.438	98.0881	109.527	113.562	87.4444	91.4884	121.31
ENSMUSG00000021483	Cdk20	0.0423311	3.45828	0.0409566	0.839622	1	-0.385733	3.45828	3.37509	0.066189	1	-0.343402	3.45828	2.68985	0.100989	0.778767	11.6253	12.3907	10.6577	10.2187	13.2345	12.0311	9.78685	9.18286	9.01548	13.2345
ENSMUSG00000029394	Cdk2ap1	-0.0517351	8.34969	0.0642954	0.799831	1	-0.0773982	8.34969	0.143891	0.704444	1	-0.129133	8.34969	0.400591	0.526784	1	271.05	420.839	326.139	289.382	358.57	339.201	351.215	239.395	339.464	420.839
ENSMUSG00000024856	Cdk2ap2	-0.15432	3.48699	0.266394	0.605761	1	-0.402614	3.48699	1.79061	0.180852	1	-0.556934	3.48699	3.44474	0.0634535	0.704102	9.42592	16.8276	12.5712	10.8283	12.7255	10.535	10.6555	6.64966	10.0291	16.8276
ENSMUSG00000097485	Cdk2ap2	-0.15432	3.48699	0.266394	0.605761	1	-0.402614	3.48699	1.79061	0.180852	1	-0.556934	3.48699	3.44474	0.0634535	0.704102	9.42592	16.8276	12.5712	10.8283	12.7255	10.535	10.6555	6.64966	10.0291	16.8276
ENSMUSG00000006728	Cdk4	-0.0514584	9.41797	0.0594257	0.807406	1	-0.202871	9.41797	0.922902	0.336714	1	-0.254329	9.41797	1.45	0.228528	0.908951	617.488	840.963	688.132	657.252	713.748	718.334	738.07	523.047	658.772	840.963
ENSMUSG00000028969	Cdk5	-0.171628	5.52392	0.749049	0.386778	1	-0.163394	5.52392	0.6782	0.410207	1	-0.335022	5.52392	2.85835	0.0909007	0.754221	39.8508	60.6551	50.3334	43.5456	47.8987	43.6985	48.1814	34.9776	44.2238	60.6551
ENSMUSG00000027487	Cdk5rap1	0.172119	3.88888	0.70473	0.401199	1	-0.319532	3.88888	2.43753	0.118463	1	-0.147413	3.88888	0.518643	0.471421	1	13.9546	13.4107	15.4966	16.4105	13.5627	19.2417	12.6855	12.4035	15.4335	19.2417
ENSMUSG00000039298	Cdk5rap2	0.172623	7.34636	1.01885	0.312792	1	-0.0602958	7.34636	0.124605	0.724092	1	0.112328	7.34636	0.432524	0.510753	1	184.878	118.543	150.439	169.194	160.669	148.997	151.241	217.814	161.747	217.814
ENSMUSG00000018669	Cdk5rap3	-0.128679	5.70507	0.550788	0.457996	1	-0.190375	5.70507	1.20297	0.272729	1	-0.319054	5.70507	3.39377	0.065443	0.712182	46.03	68.122	61.4755	46.6228	52.0727	53.7971	52.0614	38.5583	50.0386	68.122
ENSMUSG00000040274	Cdk6	0.47827	5.57627	3.63392	0.0566134	1	0.0720016	5.57627	0.083207	0.772998	1	0.550272	5.57627	4.82179	0.0281021	0.529914	46.302	32.8335	37.2378	57.5815	47.03	47.6164	41.5067	67.3727	50.8525	67.3727
ENSMUSG00000069089	Cdk7	0.108286	6.14418	0.383139	0.535928	1	-0.00249548	6.14418	0.000204214	0.988598	1	0.10579	6.14418	0.367103	0.544588	1	69.7069	70.6575	61.3046	70.7744	64.9692	83.7291	61.4805	75.8047	77.2466	83.7291
ENSMUSG00000029635	Cdk8	0.0248547	6.51887	0.0265319	0.870608	1	0.120515	6.51887	0.626154	0.42877	1	0.14537	6.51887	0.911966	0.339593	0.985958	92.998	79.8592	84.9642	89.4319	85.539	93.6659	96.7239	103.709	97.4962	103.709
ENSMUSG00000009555	Cdk9	0.0723227	6.96065	0.155748	0.693102	1	-0.105494	6.96065	0.331498	0.564778	1	-0.0331714	6.96065	0.0328057	0.856271	1	106.607	145.777	125.582	111.935	141.291	129.661	118.21	103.911	137.256	145.777
ENSMUSG00000006191	Cdkal1	0.270878	4.4623	1.01133	0.314584	1	0.136867	4.4623	0.260921	0.609488	1	0.407745	4.4623	2.30364	0.129071	0.834255	20.7282	15.9104	20.5564	20.8039	22.6388	26.0858	19.4181	27.0968	24.1819	27.0968
ENSMUSG00000020389	Cdkl3	0.350126	3.10368	1.65787	0.197891	1	-0.0355283	3.10368	0.0173879	0.895092	1	0.314598	3.10368	1.36127	0.243318	0.929799	7.42791	7.95387	7.6219	8.72064	8.28174	9.24392	10.7909	8.7086	7.79	10.7909
ENSMUSG00000031292	Cdkl5	-0.305617	3.05542	0.796859	0.372034	1	0.522767	3.05542	2.3513	0.125179	1	0.21715	3.05542	0.41093	0.521498	1	11.4904	6.4411	6.9915	8.74183	6.27165	6.89504	7.08029	11.6138	8.19243	11.6138
ENSMUSG00000023067	Cdkn1a	0.255678	4.01349	1.04848	0.305857	1	0.938252	4.01349	14.4379	0.000144854	0.0620814	1.19393	4.01349	23.0496	1.57879e-06	0.000384476	9.74014	10.7134	10.5608	14.1088	14.0998	10.0363	32.951	20.2656	21.9252	32.951
ENSMUSG00000003031	Cdkn1b	0.0781208	6.4082	0.219867	0.639141	1	-0.242951	6.4082	2.12544	0.144871	1	-0.16483	6.4082	0.979628	0.322291	0.965911	87.9755	81.2162	85.7947	84.4203	90.5037	94.5035	70.1874	80.9651	87.9675	94.5035
ENSMUSG00000037664	Cdkn1c	-0.496334	9.04808	3.57761	0.0585632	1	-0.243201	9.04808	0.861803	0.353235	1	-0.739535	9.04808	7.89618	0.00495392	0.222278	490.201	797.336	760.235	453.281	511.972	481.556	488.821	286.739	493.344	797.336
ENSMUSG00000038069	Cdkn2aip	0.408549	6.24534	5.33954	0.020847	0.919864	-0.103343	6.24534	0.344368	0.557319	1	0.305206	6.24534	2.98983	0.0837889	0.739978	54.6061	66.917	69.6772	85.4893	83.7765	87.7879	68.3371	75.2474	90.1185	90.1185
ENSMUSG00000020392	Cdkn2aipnl	-0.169323	5.56659	0.546202	0.459874	1	-0.0821271	5.56659	0.12836	0.720139	1	-0.251451	5.56659	1.20626	0.272074	0.95224	40.9505	64.0098	52.9978	46.4486	48.0006	42.0778	56.173	31.6651	43.5303	64.0098
ENSMUSG00000096472	Cdkn2d	-0.314372	4.15918	1.48744	0.222614	1	-0.185215	4.15918	0.51296	0.47386	1	-0.499587	4.15918	3.75379	0.0526878	0.663722	18.5901	24.7274	20.2012	13.4701	19.4955	17.8908	17.8364	10.7905	17.1241	24.7274
ENSMUSG00000033022	Cdo1	-0.182212	5.33507	0.560373	0.45411	1	0.235854	5.33507	0.940088	0.332255	1	0.0536426	5.33507	0.0488463	0.825083	1	37.9656	53.5669	32.7482	38.4943	37.5147	33.6622	56.7522	33.9203	37.929	56.7522
ENSMUSG00000038119	Cdon	0.0317668	6.98238	0.0168929	0.896588	1	0.331457	6.98238	1.83836	0.175143	1	0.363224	6.98238	2.20753	0.137338	0.841923	152.857	99.9374	96.8881	140.101	116.26	101.361	138.001	176.301	115.227	176.301
ENSMUSG00000030878	Cdr2	0.089357	6.53097	0.11387	0.735781	1	0.837019	6.53097	9.89755	0.00165499	0.378315	0.926376	6.53097	12.0889	0.00050723	0.0431511	62.5254	79.4847	65.3512	74.5502	89.2311	58.8465	191.046	96.9194	113.467	191.046
ENSMUSG00000050910	Cdr2l	0.0518822	5.40033	0.104123	0.746936	1	-0.0758337	5.40033	0.223439	0.636432	1	-0.0239515	5.40033	0.022346	0.88117	1	42.0763	37.6063	44.8231	44.5031	42.4571	41.6545	39.788	43.4856	42.8213	44.8231
ENSMUSG00000058793	Cds2	0.107837	6.20672	0.312601	0.576088	1	0.0285248	6.20672	0.0219483	0.882225	1	0.136362	6.20672	0.501826	0.478699	1	77.6252	59.2653	74.9231	78.4636	72.2742	71.8044	69.1567	88.7552	71.4845	88.7552
ENSMUSG00000006585	Cdt1	0.12218	6.94469	0.506775	0.476538	1	-0.244039	6.94469	2.02107	0.15513	1	-0.12186	6.94469	0.504476	0.47754	1	111.121	133.052	122.128	124.773	138.199	133.028	108.234	107.564	129.791	138.199
ENSMUSG00000032803	Cdv3	-0.000951999	8.08077	3.567e-05	0.995235	1	0.0535297	8.08077	0.112857	0.736914	1	0.0525777	8.08077	0.108929	0.741367	1	266.26	271.287	259.587	265.134	282.36	259.435	288.721	249.709	293.355	293.355
ENSMUSG00000059288	Cdyl	0.23266	5.0803	1.6993	0.192379	1	-0.122388	5.0803	0.474055	0.491128	1	0.110272	5.0803	0.384095	0.53542	1	31.4198	29.4889	31.9247	34.7784	34.1043	40.644	28.8973	35.9764	36.382	40.644
ENSMUSG00000031758	Cdyl2	0.0899119	3.81669	0.123571	0.725193	1	0.233103	3.81669	0.842716	0.358621	1	0.323015	3.81669	1.61934	0.203183	0.884485	14.8308	10.9839	11.9695	14.7474	11.6565	14.2821	10.9464	19.5598	16.7654	19.5598
ENSMUSG00000056501	Cebpb	-0.458733	2.50032	1.18265	0.276817	1	-0.15899	2.50032	0.140943	0.707345	1	-0.617723	2.50032	2.1457	0.14297	0.848288	4.67769	10.8216	5.39091	4.38322	6.1456	4.54565	4.19214	3.07097	7.02103	10.8216
ENSMUSG00000056216	Cebpg	0.00933537	5.76863	0.00305419	0.955928	1	0.170813	5.76863	1.02755	0.310734	1	0.180148	5.76863	1.1446	0.284682	0.95224	56.7651	50.7116	48.582	54.0793	48.6016	60.3426	58.0343	50.7906	61.9586	61.9586
ENSMUSG00000024081	Cebpz	0.195601	6.46152	1.48146	0.223546	1	0.04175	6.46152	0.067852	0.79449	1	0.237351	6.46152	2.18904	0.138996	0.843495	75.617	76.13	85.8972	86.8589	91.2672	98.3061	85.0454	96.784	96.3429	98.3061
ENSMUSG00000062691	Cebpzos	-0.0283093	2.94131	0.0117345	0.913737	1	-0.380988	2.94131	2.09289	0.147986	1	-0.409298	2.94131	2.43412	0.11872	0.816371	6.59815	10.1182	8.42323	8.1285	8.34793	8.04152	7.78472	4.54413	6.50823	10.1182
ENSMUSG00000071226	Cecr2	0.00181595	4.93504	3.55998e-05	0.995239	1	0.264059	4.93504	0.755152	0.38485	1	0.265875	4.93504	0.766509	0.381299	1	32.4577	20.3621	33.5895	30.4573	28.2393	29.4793	26.0441	40.7574	32.8494	40.7574
ENSMUSG00000058979	Cecr5	-0.142475	4.52786	0.630364	0.427222	1	-0.0132096	4.52786	0.00542577	0.941281	1	-0.155685	4.52786	0.760404	0.383202	1	20.9838	27.5951	25.3689	21.7728	23.1533	22.8074	22.585	21.5566	20.9554	27.5951
ENSMUSG00000005506	Celf1	0.148717	7.99403	0.608959	0.43518	1	0.181004	7.99403	0.903163	0.341935	1	0.32972	7.99403	2.99246	0.0836528	0.739978	258.545	193.207	233.165	255.077	243.025	267.175	250.365	320.328	272.609	320.328
ENSMUSG00000002107	Celf2	-0.666782	3.60914	4.5157	0.0335851	1	0.512017	3.60914	2.68367	0.101382	1	-0.154766	3.60914	0.250031	0.617053	1	16.5796	12.1202	12.8077	9.52197	8.50064	10.4727	11.8317	15.5173	11.4161	16.5796
ENSMUSG00000016028	Celsr1	0.0576971	4.33091	0.0502475	0.822633	1	0.163464	4.33091	0.407004	0.523494	1	0.221161	4.33091	0.746398	0.387619	1	23.7743	14.8797	17.0523	20.4374	17.4594	19.6986	16.6782	30.6177	19.3646	30.6177
ENSMUSG00000068740	Celsr2	-0.470482	3.73653	2.62108	0.105453	1	0.170002	3.73653	0.343633	0.55774	1	-0.30048	3.73653	1.08285	0.298062	0.95224	20.1087	10.9298	12.983	14.9797	11.402	9.59995	13.1456	16.8556	8.9088	20.1087
ENSMUSG00000029177	Cenpa	-0.118572	7.14521	0.36549	0.545473	1	-0.0819779	7.14521	0.174712	0.675958	1	-0.20055	7.14521	1.04612	0.306402	0.952494	138.038	172.394	139.522	133.672	145.373	138.465	151.251	117.787	136.72	172.394
ENSMUSG00000068267	Cenpb	6.05723e-05	7.26416	1.28676e-07	0.999714	1	-0.133428	7.26416	0.624294	0.429456	1	-0.133367	7.26416	0.624236	0.429477	1	152.805	147.715	170.426	151.19	163.497	157.963	161.448	127.342	150.329	170.426
ENSMUSG00000029253	Cenpc1	0.0259473	5.30394	0.0121879	0.912093	1	0.305414	5.30394	1.69558	0.192868	1	0.331362	5.30394	1.99791	0.157516	0.861102	42.3832	29.0176	38.1667	39.089	35.7736	38.0024	40.1121	53.2879	38.6413	53.2879
ENSMUSG00000045328	Cenpe	-0.17021	6.68617	0.763188	0.382333	1	0.101227	6.68617	0.270875	0.602746	1	-0.0689829	6.68617	0.125774	0.722854	1	114.63	78.9434	98.7776	105.903	93.7103	102.109	110.667	125.101	95.9693	125.101
ENSMUSG00000026605	Cenpf	-0.275148	6.25773	1.00815	0.315347	1	-0.0685613	6.25773	0.0626632	0.802335	1	-0.343709	6.25773	1.57333	0.209724	0.885588	94.449	68.5942	78.5957	87.2866	67.3464	63.7394	92.2426	73.0678	62.5037	94.449
ENSMUSG00000045273	Cenph	-0.0120811	5.31583	0.00323244	0.954661	1	-0.0572581	5.31583	0.0726631	0.787498	1	-0.0693392	5.31583	0.106755	0.74387	1	32.4394	50.091	38.5964	36.8411	40.9262	44.16	44.9265	29.5306	40.2893	50.091
ENSMUSG00000031262	Cenpi	-0.080579	4.44055	0.179118	0.672133	1	0.114465	4.44055	0.363659	0.546481	1	0.0338859	4.44055	0.0320835	0.857844	1	23.6259	21.0896	21.177	22.3218	19.0272	21.3879	21.4293	23.8768	20.5761	23.8768
ENSMUSG00000064128	Cenpj	0.123652	4.34751	0.369754	0.543139	1	0.0465134	4.34751	0.0528378	0.818197	1	0.170165	4.34751	0.706952	0.400458	1	19.6374	17.0981	19.7168	20.5535	21.1752	20.6337	26.1176	19.2913	18.191	26.1176
ENSMUSG00000021714	Cenpk	0.0545041	4.03466	0.0741703	0.785359	1	0.0298373	4.03466	0.0224111	0.880999	1	0.0843414	4.03466	0.179482	0.671818	1	15.1339	18.1262	14.0972	15.0377	15.9832	19.3246	18.5892	13.7378	16.7507	19.3246
ENSMUSG00000026708	Cenpl	-0.087536	4.48971	0.225095	0.635185	1	0.187383	4.48971	1.04008	0.307803	1	0.0998467	4.48971	0.297412	0.585509	1	21.3219	23.7869	21.0335	21.6158	20.5691	21.5887	24.897	20.9938	25.5781	25.5781
ENSMUSG00000068101	Cenpm	-0.156022	3.76363	0.34726	0.555669	1	-0.161237	3.76363	0.369298	0.543387	1	-0.317259	3.76363	1.43963	0.230199	0.911704	10.7351	18.6672	15.4052	12.1927	14.0999	13.6519	15.4041	9.69438	11.6828	18.6672
ENSMUSG00000031756	Cenpn	0.209835	4.94593	1.49798	0.220982	1	-0.0388762	4.94593	0.0519626	0.819683	1	0.170958	4.94593	1.00226	0.316765	0.959317	29.0633	25.052	29.6962	31.9334	33.0863	32.6025	33.588	31.1292	30.4072	33.588
ENSMUSG00000020652	Cenpo	-0.199347	3.94665	0.860097	0.353711	1	0.453428	3.94665	4.46997	0.0344957	1	0.25408	3.94665	1.4195	0.233486	0.916759	15.9545	16.2772	15.2554	13.3978	16.0331	13.6539	16.7561	14.2504	16.3494	16.7561
ENSMUSG00000021391	Cenpp	0.146473	3.67682	0.398924	0.527646	1	-0.0473136	3.67682	0.0419972	0.837625	1	0.0991596	3.67682	0.184272	0.667727	1	9.47831	14.7715	11.675	12.6573	13.1836	14.3999	15.1725	10.2546	12.803	15.1725
ENSMUSG00000023919	Cenpq	0.0793887	4.90798	0.216613	0.641633	1	-0.0185645	4.90798	0.0119383	0.912994	1	0.0608242	4.90798	0.12839	0.720107	1	27.5971	32.2484	27.0803	29.4368	30.2358	32.2284	28.8394	29.3267	32.381	32.381
ENSMUSG00000036672	Cenpt	-0.0931154	5.45009	0.294734	0.587203	1	-0.166019	5.45009	0.935498	0.333438	1	-0.259135	5.45009	2.28798	0.13038	0.835472	44.459	51.9437	44.2779	42.6166	45.9645	43.1375	42.4483	36.2687	41.5565	51.9437
ENSMUSG00000031629	Cenpu	-0.14737	3.86837	0.518139	0.471637	1	-0.0686659	3.86837	0.112655	0.737141	1	-0.216036	3.86837	1.12266	0.289347	0.95224	15.236	14.324	15.5226	14.2565	15.8239	13.7317	14.7575	12.5176	14.4684	15.8239
ENSMUSG00000018509	Cenpv	-0.153932	3.99784	0.380755	0.5372	1	0.059927	3.99784	0.0576593	0.810235	1	-0.0940053	3.99784	0.143234	0.705086	1	14.4007	22.0219	15.4537	14.2249	15.5251	15.2727	18.3576	12.2276	15.577	22.0219
ENSMUSG00000075266	Cenpw	0.0755508	4.2356	0.103506	0.747662	1	-0.10547	4.2356	0.202056	0.653066	1	-0.0299195	4.2356	0.0162836	0.89846	1	13.4058	24.0781	18.7479	16.257	21.6333	22.0051	18.5313	14.1762	20.0048	24.0781
ENSMUSG00000039523	Cep104	0.25323	5.13415	1.47439	0.224654	1	0.04588	5.13415	0.0488864	0.825013	1	0.29911	5.13415	2.07276	0.14995	0.855452	33.9858	27.054	32.1184	36.2299	37.8201	32.7272	34.1092	44.0874	36.9154	44.0874
ENSMUSG00000020728	Cep112	-0.17587	3.8691	0.674948	0.411332	1	0.615934	3.8691	8.44368	0.00366313	0.607788	0.440064	3.8691	4.36388	0.0367087	0.588033	14.5578	10.7134	14.1457	10.8574	11.5038	13.0285	19.6895	18.7067	17.2841	19.6895
ENSMUSG00000048799	Cep120	0.364215	6.31932	3.10988	0.0778187	1	0.0801018	6.31932	0.151529	0.697078	1	0.444317	6.31932	4.63707	0.0312883	0.552434	65.2485	59.2483	71.7457	82.6786	86.7878	84.9659	63.5856	107.783	95.596	107.783
ENSMUSG00000040729	Cep126	0.39426	3.36392	1.90962	0.167005	1	0.284952	3.36392	1.02719	0.310818	1	0.679212	3.36392	5.75034	0.0164855	0.422839	8.43098	6.65529	8.33239	9.9284	9.16235	12.2805	9.14984	17.1235	10.4025	17.1235
ENSMUSG00000061533	Cep128	0.30447	4.58603	2.3894	0.122161	1	-0.127833	4.58603	0.426269	0.513825	1	0.176637	4.58603	0.81224	0.367459	1	26.1234	18.1818	24.1334	25.3447	23.5065	23.7035	25.5999	27.2304	21.4027	27.2304
ENSMUSG00000039781	Cep131	-0.377603	6.15092	1.72334	0.189264	1	-0.147295	6.15092	0.262758	0.608232	1	-0.524898	6.15092	3.32374	0.0682862	0.719891	65.5627	78.5649	91.0265	70.4277	68.005	67.1374	72.9671	57.5086	67.536	91.0265
ENSMUSG00000036403	Cep135	0.14562	4.90524	0.33727	0.561409	1	0.325226	4.90524	1.69568	0.192854	1	0.470846	4.90524	3.54593	0.0596917	0.688253	30.0446	19.3745	26.9877	28.7663	28.1453	28.765	28.1226	48.2597	30.0062	48.2597
ENSMUSG00000068394	Cep152	0.190869	5.26872	0.741019	0.389334	1	0.0369992	5.26872	0.0280403	0.867014	1	0.227868	5.26872	1.0619	0.302782	0.95224	41.9454	26.567	35.2189	43.1392	36.6494	39.2102	32.8352	50.8833	39.476	50.8833
ENSMUSG00000056919	Cep162	0.016593	4.92289	0.0023827	0.961068	1	0.495383	4.92289	2.11998	0.145388	1	0.511976	4.92289	2.26872	0.132009	0.835472	38.387	17.9142	31.7107	32.1309	24.567	25.5504	31.4851	44.7832	25.3232	44.7832
ENSMUSG00000043987	Cep164	-0.114364	6.03452	0.327375	0.567209	1	0.0600795	6.03452	0.0905209	0.763516	1	-0.0542843	6.03452	0.074067	0.785505	1	75.3551	51.4567	73.3413	67.4558	63.2204	58.7842	67.6393	69.6286	62.1418	75.3551
ENSMUSG00000057335	Cep170	0.0280134	6.65303	0.0216737	0.882958	1	0.387628	6.65303	4.15653	0.0414743	1	0.415641	6.65303	4.77998	0.0287924	0.534965	107.853	67.5458	91.0415	94.9702	88.6245	91.4292	96.3773	162.076	104.594	162.076
ENSMUSG00000072825	Cep170b	-0.0942077	6.20737	0.368152	0.544013	1	-0.19187	6.20737	1.5273	0.216519	1	-0.286078	6.20737	3.40014	0.065191	0.711503	88.1973	64.6744	76.69	83.5544	74.3675	64.4743	64.9857	79.9796	67.1743	88.1973
ENSMUSG00000035790	Cep19	-0.293964	3.90547	1.24543	0.264427	1	-0.305327	3.90547	1.33108	0.248612	1	-0.599291	3.90547	5.15083	0.0232353	0.496152	13.0392	21.2103	18.215	14.8636	13.998	15.896	14.5934	9.329	13.0698	21.2103
ENSMUSG00000024542	Cep192	0.0303377	5.85478	0.0129517	0.909392	1	0.308862	5.85478	1.34475	0.246198	1	0.3392	5.85478	1.62243	0.202754	0.884485	69.1759	41.3926	47.4752	59.9187	49.7821	53.4855	56.7522	91.9991	49.6651	91.9991
ENSMUSG00000038241	Cep250	-0.287065	6.7227	2.2411	0.134385	1	-0.0502455	6.7227	0.0687208	0.793209	1	-0.33731	6.7227	3.09836	0.078371	0.732995	141.832	86.6215	126.311	108.491	101.884	87.1203	112.028	95.7527	89.6529	141.832
ENSMUSG00000019971	Cep290	0.129264	4.5856	0.285274	0.593265	1	0.231584	4.5856	0.923839	0.336469	1	0.360848	4.5856	2.2395	0.134524	0.838505	21.5728	15.006	27.0108	23.7096	23.6386	24.3005	23.8682	30.5129	25.445	30.5129
ENSMUSG00000046111	Cep295	0.12542	5.42908	0.348785	0.554802	1	0.423489	5.42908	3.99583	0.0456131	1	0.548909	5.42908	6.7166	0.00955198	0.323519	49.6578	25.8129	37.6476	41.8699	33.556	37.9658	52.8751	71.2902	35.8553	71.2902
ENSMUSG00000033671	Cep350	0.194222	5.7579	0.401161	0.52649	1	0.262359	5.7579	0.734146	0.391542	1	0.456582	5.7579	2.21739	0.136464	0.840637	63.0488	33.4928	43.4059	60.9638	46.0154	48.4362	46.7915	95.0196	48.5449	95.0196
ENSMUSG00000029790	Cep41	0.0517881	4.4542	0.0498467	0.82333	1	0.0757053	4.4542	0.107134	0.743431	1	0.127493	4.4542	0.304944	0.580799	1	22.4651	20.7234	21.1216	22.0631	21.4806	19.948	29.1289	22.5796	16.9107	29.1289
ENSMUSG00000038215	Cep44	0.102688	4.56669	0.26034	0.609887	1	0.0897173	4.56669	0.200032	0.654695	1	0.192405	4.56669	0.922323	0.336866	0.983039	22.3604	23.537	24.1736	22.6437	22.1932	27.8025	20.5003	25.6	23.579	27.8025
ENSMUSG00000024989	Cep55	-0.012104	4.33704	0.00254215	0.959788	1	0.0894229	4.33704	0.139323	0.708955	1	0.0773189	4.33704	0.104433	0.746574	1	18.9566	18.1803	21.5092	21.0761	20.3608	18.4519	28.3182	16.5876	17.7109	28.3182
ENSMUSG00000031922	Cep57	0.102112	6.70816	0.3575	0.549898	1	0.0104921	6.70816	0.00378504	0.950943	1	0.112605	6.70816	0.43578	0.509167	1	101.813	94.8914	97.9061	102.663	109.945	117.325	97.2894	105.402	112.938	117.325
ENSMUSG00000019813	Cep57l1	0.0829361	3.61862	0.142076	0.706225	1	0.0208118	3.61862	0.00899318	0.924448	1	0.103748	3.61862	0.224525	0.635613	1	12.1498	11.3996	12.7404	12.827	12.3095	12.2249	13.5043	11.8322	10.7254	13.5043
ENSMUSG00000032534	Cep63	0.00412822	5.73351	0.000359544	0.984872	1	0.00936907	5.73351	0.00185856	0.965613	1	0.0134973	5.73351	0.00385303	0.950505	1	45.7889	47.6345	51.2276	51.6405	52.9405	62.4969	44.8482	56.8888	64.5023	64.5023
ENSMUSG00000044066	Cep68	-0.0596633	5.84194	0.105383	0.745463	1	0.141237	5.84194	0.592573	0.441426	1	0.0815737	5.84194	0.19827	0.656121	1	66.1909	44.6391	58.3267	59.0478	53.1416	50.6803	65.8439	62.9647	54.4663	66.1909
ENSMUSG00000056267	Cep70	0.0572733	4.85872	0.0898523	0.764365	1	0.0520773	4.85872	0.0746901	0.784626	1	0.109351	4.85872	0.330721	0.565235	1	28.6444	27.9197	30.2776	28.9724	26.8253	30.5453	29.9396	29.2536	27.9	30.5453
ENSMUSG00000021572	Cep72	0.223951	4.55443	1.0497	0.305576	1	-0.00582036	4.55443	0.000716882	0.978639	1	0.218131	4.55443	1.00459	0.316203	0.958808	21.6797	19.0109	22.4296	24.85	23.9427	25.496	19.2842	31.2807	22.4587	31.2807
ENSMUSG00000073542	Cep76	0.0622059	5.44384	0.140825	0.707463	1	0.00522669	5.44384	0.000999857	0.974775	1	0.0674326	5.44384	0.166668	0.68309	1	44.6685	41.7714	40.3055	44.9971	43.2667	45.1323	39.4949	47.3514	43.8504	47.3514
ENSMUSG00000041491	Cep78	0.144021	5.79897	0.775727	0.378451	1	-0.0164732	5.79897	0.0102023	0.919545	1	0.127548	5.79897	0.611418	0.434254	1	49.9575	52.3766	53.1432	59.3381	54.6178	58.6595	63.7014	51.6871	56.8135	63.7014
ENSMUSG00000020024	Cep83	0.185117	5.64231	1.37611	0.240765	1	0.0919516	5.64231	0.342661	0.558297	1	0.277069	5.64231	3.10371	0.0781142	0.732995	44.3019	42.5289	46.8454	52.8934	50.4438	50.6803	54.899	51.1269	54.9464	54.9464
ENSMUSG00000037443	Cep85	-0.0548223	5.20465	0.0441278	0.833616	1	0.0777824	5.20465	0.0888812	0.765604	1	0.0229601	5.20465	0.00775952	0.929807	1	36.2879	38.4201	38.9632	38.5995	33.5789	36.1764	41.194	32.9072	34.9778	41.194
ENSMUSG00000038594	Cep85l	0.0422222	3.61305	0.0028107	0.957719	1	0.884808	3.61305	1.22047	0.269268	1	0.92703	3.61305	1.33835	0.247326	0.936718	16.9143	1.51502	8.91372	11.7863	9.21325	7.41815	6.54387	36.6827	9.06882	36.6827
ENSMUSG00000023072	Cep89	-0.180836	5.23716	0.718614	0.396599	1	0.0177684	5.23716	0.0069524	0.933549	1	-0.163067	5.23716	0.585744	0.44407	1	36.0459	37.5253	42.154	37.2485	37.684	40.7807	35.8503	34.369	36.9864	42.154
ENSMUSG00000018372	Cep95	0.0803938	4.80091	0.164826	0.684752	1	-0.191173	4.80091	0.935069	0.333549	1	-0.110779	4.80091	0.315434	0.574365	1	27.0734	26.7294	30.3744	27.1724	25.6546	30.857	32.6036	25.7218	23.899	32.6036
ENSMUSG00000022604	Cep97	0.0430734	3.9881	0.0329972	0.855856	1	0.135328	3.9881	0.327603	0.567074	1	0.178401	3.9881	0.575307	0.448158	1	18.9072	13.2316	17.639	15.8329	13.1298	14.2253	15.5189	17.0041	16.3969	18.9072
ENSMUSG00000040774	Cept1	-0.0752843	4.88204	0.20016	0.654592	1	-0.027251	4.88204	0.0262356	0.871326	1	-0.102535	4.88204	0.374231	0.540707	1	29.7939	34.4668	30.1766	28.1014	28.1997	31.2934	28.1978	23.8444	30.5673	34.4668
ENSMUSG00000039787	Cercam	-0.0735572	3.59454	0.105217	0.745657	1	0.0298673	3.59454	0.0172771	0.895426	1	-0.0436899	3.59454	0.0376409	0.846166	1	12.9195	14.5241	13.7034	11.1919	12.2642	9.76765	13.0449	8.66674	11.8886	14.5241
ENSMUSG00000035891	Cerk	0.00698611	4.89392	0.00154645	0.968631	1	-0.0366912	4.89392	0.0428504	0.836007	1	-0.0297051	4.89392	0.0281878	0.866668	1	29.4823	25.8095	33.0389	31.2367	29.3195	29.2986	31.8507	29.0101	27.6866	33.0389
ENSMUSG00000087408	Cers1	0.334698	3.19757	2.35455	0.124918	1	-0.153436	3.19757	0.506708	0.476567	1	0.181262	3.19757	0.701367	0.402325	1	8.08356	7.29861	8.91417	8.69455	11.8824	8.8789	8.45322	10.4251	8.96981	11.8824
ENSMUSG00000015714	Cers2	0.160666	6.63728	0.809621	0.368232	1	-0.0399237	6.63728	0.0501508	0.822801	1	0.120743	6.63728	0.458414	0.498366	1	102.9	91.551	83.5175	108.98	97.63	110.836	98.9108	107.15	93.5687	110.836
ENSMUSG00000008206	Cers4	-0.175816	4.1181	0.648672	0.420588	1	0.0508787	4.1181	0.0546133	0.815222	1	-0.124937	4.1181	0.331705	0.564657	1	18.757	15.1711	20.1716	16.7529	16.6503	17.3007	14.0857	20.2306	16.1713	20.2306
ENSMUSG00000023021	Cers5	0.016474	6.40582	0.0107651	0.917364	1	-0.0271592	6.40582	0.0293108	0.864063	1	-0.0106852	6.40582	0.00454269	0.946264	1	76.8213	98.3142	79.1575	82.2143	85.3628	93.1944	77.7156	79.5281	89.9948	98.3142
ENSMUSG00000027035	Cers6	0.316495	5.29723	2.58647	0.107781	1	0.315011	5.29723	2.60602	0.106459	1	0.631506	5.29723	10.3454	0.00129799	0.0886123	31.2818	24.401	30.5198	41.708	38.2892	40.7063	36.2	62.3468	47.2646	62.3468
ENSMUSG00000031347	Cetn2	-0.117053	5.144	0.22103	0.638256	1	-0.165052	5.144	0.438488	0.507853	1	-0.282105	5.144	1.28285	0.25737	0.948496	28.8015	46.3165	39.2882	32.9205	38.6855	36.9661	39.6106	21.5079	33.5013	46.3165
ENSMUSG00000021537	Cetn3	-0.108147	6.13671	0.273036	0.601302	1	-0.0518699	6.13671	0.0627886	0.802142	1	-0.160016	6.13671	0.598376	0.439198	1	62.0018	92.5247	69.9533	68.9182	71.5173	72.3114	82.5802	48.3988	64.3886	92.5247
ENSMUSG00000031796	Cfap20	0.161724	6.27677	0.702175	0.402054	1	-0.220801	6.27677	1.30927	0.252527	1	-0.0590767	6.27677	0.0938022	0.759398	1	68.2334	90.144	68.2577	84.6526	79.6616	87.1477	76.2679	59.6521	83.1131	90.144
ENSMUSG00000020462	Cfap36	-0.0267007	5.27609	0.0188936	0.890672	1	0.0274767	5.27609	0.0200378	0.887432	1	0.000776014	5.27609	1.60223e-05	0.996806	1	34.6142	46.3327	37.6411	37.2449	34.0542	44.0341	43.7112	30.7723	39.6391	46.3327
ENSMUSG00000044948	Cfap43	0.346696	6.71691	3.65596	0.0558689	1	-0.378623	6.71691	4.36505	0.0366834	1	-0.0319275	6.71691	0.0310758	0.860071	1	94.4689	94.3103	100.425	130.288	125.473	111.584	75.2256	102.741	111.386	130.288
ENSMUSG00000031631	Cfap97	0.0488814	4.49267	0.0461606	0.829884	1	0.19613	4.49267	0.749561	0.386615	1	0.245012	4.49267	1.17142	0.279109	0.95224	24.7676	19.1542	20.0558	23.3985	21.4297	21.9427	23.6274	28.0959	19.1512	28.0959
ENSMUSG00000031954	Cfdp1	-0.201097	7.24266	0.702549	0.401928	1	-0.0758977	7.24266	0.100096	0.751715	1	-0.276995	7.24266	1.3326	0.248343	0.937512	124.58	205.773	172.219	132.204	153.978	156.903	174.831	97.3091	144.568	205.773
ENSMUSG00000056201	Cfl1	-0.0561403	10.1731	0.0577395	0.810105	1	-0.0683362	10.1731	0.0855481	0.769915	1	-0.124477	10.1731	0.283807	0.594217	1	967.777	1408.22	1210.76	1006.83	1252.69	1196.25	1291.11	786.75	1270.06	1408.22
ENSMUSG00000062929	Cfl2	0.213588	6.66388	1.53426	0.215474	1	-0.0021161	6.66388	0.000151174	0.99019	1	0.211472	6.66388	1.50738	0.219539	0.89841	89.0752	102.318	85.7461	100.155	106.741	119.376	87.4446	101.718	119.175	119.376
ENSMUSG00000026031	Cflar	0.0242141	5.34204	0.0129997	0.909225	1	0.115515	5.34204	0.29809	0.585082	1	0.139729	5.34204	0.435757	0.509178	1	38.3363	32.9046	36.2524	40.4418	39.3968	43.471	33.1511	56.2677	43.7537	56.2677
ENSMUSG00000001128	Cfp	0.0559207	3.93551	0.0602276	0.806137	1	0.133635	3.93551	0.344391	0.557306	1	0.189556	3.93551	0.702633	0.4019	1	13.72	18.5049	17.1008	14.2249	13.0309	14.0259	15.6358	15.2723	15.3103	18.5049
ENSMUSG00000054604	Cggbp1	0.219926	7.90441	1.44926	0.228647	1	0.0134954	7.90441	0.00546943	0.941046	1	0.233422	7.90441	1.63394	0.201159	0.884485	228.998	220.598	200.171	252.564	244.889	279.147	203.729	263.43	261.876	279.147
ENSMUSG00000032232	Cgnl1	0.306649	5.64788	1.283	0.257343	1	0.202211	5.64788	0.561818	0.453529	1	0.50886	5.64788	3.53604	0.0600485	0.689465	44.6685	29.8135	42.1948	61.4864	47.2879	46.566	52.293	72.8784	52.9726	72.8784
ENSMUSG00000055128	Cgrrf1	-0.230404	3.7853	1.09551	0.295253	1	-0.0639102	3.7853	0.0843515	0.771485	1	-0.294314	3.7853	1.815	0.177909	0.884485	13.0916	19.2625	13.3221	12.0186	12.3692	13.9013	11.5821	11.5943	16.1639	19.2625
ENSMUSG00000027313	Chac1	1.69581	3.27894	10.3574	0.00128955	0.191345	-0.2467	3.27894	0.235017	0.627828	1	1.44911	3.27894	7.67138	0.00561035	0.239482	3.61328	4.00399	4.65063	7.37372	19.0882	13.0909	2.95343	15.8325	15.5237	19.0882
ENSMUSG00000063765	Chadl	-1.2222	4.04049	21.5898	3.37649e-06	0.00244811	-0.25408	4.04049	0.928901	0.335149	1	-1.47628	4.04049	31.1947	2.33397e-08	1.00619e-05	25.1754	31.3317	23.7571	11.7768	13.8314	10.1461	10.0106	10.7268	10.523	31.3317
ENSMUSG00000002835	Chaf1a	-0.0964431	6.74441	0.265061	0.606664	1	-0.0420168	6.74441	0.0503269	0.822495	1	-0.13846	6.74441	0.547229	0.459452	1	110.706	95.4417	130.196	111.986	108.895	94.1282	122.161	94.4008	96.2335	130.196
ENSMUSG00000022945	Chaf1b	0.0200911	6.25558	0.0145505	0.903988	1	-0.0840259	6.25558	0.255	0.613576	1	-0.0639348	6.25558	0.147755	0.70069	1	69.0737	78.9186	77.9043	73.4163	86.9144	77.2849	83.7955	67.0283	72.5144	86.9144
ENSMUSG00000047710	Champ1	0.085922	6.0181	0.288905	0.590923	1	-0.0280437	6.0181	0.0308958	0.860473	1	0.0578783	6.0181	0.131692	0.716685	1	66.8197	55.2443	64.6243	67.0604	68.158	64.5815	63.4698	65.2299	67.216	68.158
ENSMUSG00000063787	Chchd1	-0.216247	5.35017	0.627924	0.428118	1	0.00702529	5.35017	0.000662609	0.979464	1	-0.209222	5.35017	0.589017	0.4428	1	31.9435	57.4627	44.5201	35.0107	39.2454	41.579	46.502	24.7718	45.4508	57.4627
ENSMUSG00000070493	Chchd2	-0.141852	8.51665	0.245995	0.61991	1	-0.215346	8.51665	0.566525	0.451643	1	-0.357198	8.51665	1.55658	0.212166	0.888546	278.793	562.356	385.557	314.861	401.987	377.148	350.874	230.554	393.39	562.356
ENSMUSG00000053768	Chchd3	-0.035211	6.13029	0.0331755	0.855472	1	0.0512691	6.13029	0.0704436	0.790692	1	0.0160581	6.13029	0.00692164	0.933695	1	58.7027	78.1322	71.6971	63.2865	72.1282	71.0643	84.8966	56.3395	73.4576	84.8966
ENSMUSG00000037938	Chchd5	0.1192	4.15496	0.241465	0.62315	1	-0.226697	4.15496	0.873523	0.349982	1	-0.107497	4.15496	0.196794	0.657321	1	13.3011	22.1843	17.6821	17.9988	20.6662	17.8908	20.2686	12.7391	16.9107	22.1843
ENSMUSG00000030086	Chchd6	0.101532	4.11249	0.106488	0.744178	1	-0.413924	4.11249	1.75953	0.184683	1	-0.312392	4.11249	1.00433	0.316265	0.958894	12.2537	23.9698	17.779	15.3281	22.4478	18.9506	17.1414	9.69437	17.4975	23.9698
ENSMUSG00000042198	Chchd7	-0.0781957	5.7773	0.0983652	0.7538	1	0.0152005	5.7773	0.00372219	0.951351	1	-0.0629952	5.7773	0.0639899	0.800297	1	39.4842	67.9056	53.337	50.629	55.1268	55.4803	59.3002	47.0835	64.4953	67.9056
ENSMUSG00000023852	Chd1	0.200308	7.71064	1.10434	0.293315	1	0.15339	7.71064	0.649055	0.420451	1	0.353698	7.71064	3.44299	0.0635208	0.704365	201.049	152.548	185.927	212.838	207.265	222.472	183.499	279.329	239.317	279.329
ENSMUSG00000028089	Chd1l	0.034574	4.57189	0.0293516	0.86397	1	0.143825	4.57189	0.512117	0.474224	1	0.178399	4.57189	0.788954	0.374417	1	22.8317	20.02	24.8518	22.6437	25.2474	24.8103	23.6274	25.4782	23.6323	25.4782
ENSMUSG00000078671	Chd2	0.200199	7.85947	0.746887	0.387464	1	0.148993	7.85947	0.414477	0.519706	1	0.349192	7.85947	2.27095	0.131819	0.835472	211.079	162.919	184.937	219.644	236.453	248.789	145.792	409.226	270.009	409.226
ENSMUSG00000018474	Chd3	-0.214439	9.68959	1.42558	0.232487	1	-0.00309725	9.68959	0.000297706	0.986234	1	-0.217536	9.68959	1.46752	0.225738	0.906517	1082.88	645.833	864.822	900.407	790.355	707.716	760.305	981.812	696.752	1082.88
ENSMUSG00000063870	Chd4	0.0263595	9.27352	0.0159739	0.899425	1	-0.0160918	9.27352	0.00595412	0.938494	1	0.0102677	9.27352	0.00242449	0.960729	1	655.679	482.536	719.346	644.591	646.404	568.019	636.319	628.041	588.086	719.346
ENSMUSG00000057133	Chd6	0.0188396	7.37635	0.00306333	0.955862	1	0.536385	7.37635	2.47176	0.115908	1	0.555225	7.37635	2.64731	0.103725	0.782468	178.307	102.156	140.246	157.054	157.236	156.716	138.579	293.779	169.961	293.779
ENSMUSG00000041235	Chd7	0.016958	6.02088	0.00471201	0.945273	1	0.267514	6.02088	1.17542	0.27829	1	0.284472	6.02088	1.32852	0.249069	0.938333	56.1895	46.7493	70.7284	59.6869	71.7209	64.3326	49.7451	91.9751	72.1238	91.9751
ENSMUSG00000053754	Chd8	0.0703314	7.36325	0.0623223	0.802862	1	0.420594	7.36325	2.2239	0.135889	1	0.490926	7.36325	3.02652	0.0819136	0.736756	176.912	114.369	153.668	168.833	145.489	158.721	139.911	266.387	156.321	266.387
ENSMUSG00000056608	Chd9	-0.0558474	6.16186	0.0345412	0.85256	1	0.255218	6.16186	0.721842	0.39554	1	0.199371	6.16186	0.441057	0.506613	1	92.2697	50.4828	63.6072	76.0016	62.2531	62.8361	56.1731	116.99	62.5215	116.99
ENSMUSG00000032113	Chek1	0.0486498	5.89065	0.0822594	0.774259	1	0.0851474	5.89065	0.253157	0.614861	1	0.133797	5.89065	0.626052	0.428807	1	59.3633	56.8685	57.3586	58.8156	57.3207	60.1476	64.8707	56.9308	61.455	64.8707
ENSMUSG00000029521	Chek2	-0.304012	3.51113	1.43603	0.230783	1	0.411396	3.51113	2.63683	0.104412	1	0.107384	3.51113	0.182599	0.669149	1	12.0659	11.8934	12.3287	10.2341	9.14303	11.0596	14.4884	10.4936	10.0957	14.4884
ENSMUSG00000052488	Cherp	0.215518	7.23836	1.68082	0.194816	1	0.0063963	7.23836	0.00148584	0.969252	1	0.221914	7.23836	1.78604	0.181409	0.884485	151.192	117.533	135.799	156.627	156.564	155.653	148.41	185.183	151.015	185.183
ENSMUSG00000014668	Chfr	-0.0285019	4.97605	0.0229144	0.87968	1	0.262777	4.97605	1.95806	0.161721	1	0.234275	4.97605	1.56757	0.21056	0.886304	30.8962	33.7634	30.8104	26.7079	27.2326	32.7271	29.9397	34.1008	36.1686	36.1686
ENSMUSG00000031327	Chic1	0.251924	4.19263	0.989515	0.319861	1	0.231826	4.19263	0.850662	0.356365	1	0.483749	4.19263	3.68204	0.0550016	0.671024	17.4883	12.69	15.5909	19.6269	15.7384	20.4586	16.1707	26.405	19.3211	26.405
ENSMUSG00000029229	Chic2	0.290873	5.68217	2.78116	0.0953794	1	-0.152644	5.68217	0.772573	0.379422	1	0.138229	5.68217	0.630683	0.427105	1	38.7503	49.212	39.971	49.6116	55.1379	66.6404	48.9717	55.3275	57.6482	66.6404
ENSMUSG00000025512	Chid1	-0.358333	4.0478	3.28947	0.0697254	1	0.202674	4.0478	1.04811	0.305942	1	-0.155658	4.0478	0.629131	0.427674	1	15.9144	22.3567	18.4135	16.6691	15.9891	13.9411	17.9146	13.1651	13.7173	22.3567
ENSMUSG00000024843	Chka	0.0765708	6.68514	0.156166	0.692711	1	0.0429543	6.68514	0.0492649	0.824347	1	0.119525	6.68514	0.38159	0.536754	1	90.8575	118.22	90.5612	94.8055	107.255	106.289	81.1291	113.788	122.295	122.295
ENSMUSG00000022617	Chkb	-0.253474	5.58524	1.03386	0.309254	1	-0.302402	5.58524	1.46816	0.225636	1	-0.555876	5.58524	4.955	0.0260154	0.513246	43.4719	61.8076	58.7632	44.4983	47.9649	47.4379	42.4457	37.9364	46.9828	61.8076
ENSMUSG00000025531	Chm	0.178082	5.08742	0.2946	0.587288	1	0.563017	5.08742	2.94555	0.0861143	1	0.741099	5.08742	5.08127	0.0241856	0.501979	35.7662	22.2925	27.6131	33.5591	30.8466	31.6674	31.5032	57.606	33.8747	57.606
ENSMUSG00000078185	Chml	0.0417888	4.2314	0.0288568	0.86511	1	0.211305	4.2314	0.744872	0.388105	1	0.253093	4.2314	1.07046	0.300841	0.95224	21.1424	13.9362	17.343	19.1601	16.8486	19.0241	17.5984	25.3808	17.5617	25.3808
ENSMUSG00000000743	Chmp1a	-0.0434531	6.42357	0.0512248	0.820946	1	-0.117248	6.42357	0.372839	0.541461	1	-0.160701	6.42357	0.701294	0.402349	1	76.6641	97.9895	93.2051	78.1496	90.3003	91.9479	83.1596	65.35	95.0628	97.9895
ENSMUSG00000033916	Chmp2a	-0.191468	5.72132	0.544048	0.46076	1	-0.15141	5.72132	0.339816	0.559936	1	-0.342878	5.72132	1.74376	0.186663	0.884485	40.165	78.5649	59.344	44.7649	53.0398	56.9764	46.9653	35.6354	58.6806	78.5649
ENSMUSG00000004843	Chmp2b	0.155253	6.53952	0.718413	0.396665	1	-0.138395	6.53952	0.571603	0.449623	1	0.0168585	6.53952	0.00848338	0.926614	1	80.8013	99.8293	87.2478	87.846	97.1209	116.883	85.939	76.4833	104.345	116.883
ENSMUSG00000053119	Chmp3	0.0928505	5.54886	0.333826	0.563415	1	-0.0707292	5.54886	0.194245	0.659407	1	0.0221213	5.54886	0.019044	0.89024	1	42.731	50.3205	48.3472	47.726	46.9825	50.805	53.4513	37.1943	43.0502	53.4513
ENSMUSG00000038467	Chmp4b	-0.0108192	7.14257	0.00238281	0.961067	1	-0.12038	7.14257	0.294844	0.587133	1	-0.131199	7.14257	0.3504	0.553887	1	115.206	180.234	144.412	131.856	151.179	153.038	146.745	103.618	144.674	180.234
ENSMUSG00000028419	Chmp5	-0.229963	5.90722	0.963617	0.326277	1	-0.127525	5.90722	0.295989	0.586408	1	-0.357488	5.90722	2.32723	0.127128	0.833321	54.0421	86.0859	63.9947	57.4802	60.6242	57.8491	66.3074	37.243	55.8533	86.0859
ENSMUSG00000025371	Chmp6	-0.197333	5.2361	0.773259	0.379211	1	-0.133591	5.2361	0.353565	0.552102	1	-0.330923	5.2361	2.17572	0.140204	0.845674	34.4047	47.1281	45.2953	36.6363	41.5869	31.9168	41.5797	24.0654	35.9019	47.1281
ENSMUSG00000034190	Chmp7	-0.0857915	6.08061	0.293992	0.587674	1	-0.14619	6.08061	0.852914	0.355729	1	-0.231982	6.08061	2.15376	0.142221	0.847909	68.6523	71.2603	76.3479	71.2406	66.8343	66.14	66.3653	57.7765	63.6951	76.3479
ENSMUSG00000056486	Chn1	0.186959	5.98514	0.783929	0.375942	1	0.0658898	5.98514	0.0977976	0.754489	1	0.252848	5.98514	1.43802	0.230459	0.912	53.5183	57.4086	62.9289	61.2541	67.3433	67.4491	64.7438	61.4789	73.1374	73.1374
ENSMUSG00000004633	Chn2	0.0660319	3.45989	0.0883867	0.766238	1	0.584443	3.45989	7.15637	0.00746983	0.879345	0.650475	3.45989	8.87929	0.00288424	0.153868	8.79754	10.2805	7.7995	9.98646	9.56956	8.97658	16.3886	13.275	13.0164	16.3886
ENSMUSG00000001774	Chordc1	-0.26036	6.07084	2.58615	0.107802	1	0.223971	6.07084	1.91713	0.166173	1	-0.0363887	6.07084	0.0509432	0.82143	1	68.5999	73.4246	73.5381	62.8218	60.1661	59.6569	78.2948	62.0391	65.6156	78.2948
ENSMUSG00000014077	Chp1	0.0540948	6.29456	0.126597	0.721987	1	-0.0626328	6.29456	0.1701	0.680023	1	-0.00853798	6.29456	0.00316483	0.955137	1	77.9737	79.4845	74.9916	79.5431	83.8864	78.7943	76.9049	72.8317	81.2439	83.8864
ENSMUSG00000032997	Chpf	-0.49357	4.76063	2.6543	0.10327	1	-0.282248	4.76063	0.865125	0.352308	1	-0.775818	4.76063	6.51305	0.0107086	0.346125	27.3876	44.3686	32.8451	26.5919	29.1668	18.8882	27.5653	14.5659	21.9252	44.3686
ENSMUSG00000038181	Chpf2	-0.433542	4.94609	3.12217	0.0772337	1	0.162199	4.94609	0.437761	0.508205	1	-0.271343	4.94609	1.22835	0.267728	0.95224	36.7711	31.5443	31.6675	32.0048	29.9806	28.2268	29.9592	30.988	25.412	36.7711
ENSMUSG00000060002	Chpt1	0.0816055	5.06465	0.18314	0.668689	1	0.194382	5.06465	1.04639	0.306339	1	0.275988	5.06465	2.11188	0.146159	0.850471	34.7678	31.3114	29.8479	32.5874	27.7628	40.3816	36.1547	36.3887	31.1433	40.3816
ENSMUSG00000068391	Chrac1	0.183696	5.12076	0.713349	0.398334	1	-0.281205	5.12076	1.67249	0.195925	1	-0.0975096	5.12076	0.201244	0.653719	1	26.748	40.0126	34.6631	32.2198	39.5333	42.9211	29.8902	29.3756	37.0302	42.9211
ENSMUSG00000006958	Chrd	-0.487086	2.93041	4.60915	0.0318017	1	-0.0752733	2.93041	0.108145	0.742266	1	-0.562359	2.93041	6.28607	0.012169	0.367629	10.4733	8.33264	9.59192	7.19954	5.65012	6.91945	7.29671	6.35737	5.97475	10.4733
ENSMUSG00000031283	Chrdl1	0.488094	4.56136	2.75421	0.0969986	1	-0.110835	4.56136	0.143701	0.704629	1	0.377259	4.56136	1.65349	0.198484	0.884485	16.3907	15.6913	24.755	22.4114	23.4658	35.844	16.3887	29.8626	26.7263	35.844
ENSMUSG00000026080	Chst10	0.466886	4.72644	6.34363	0.0117803	0.711566	0.000142407	4.72644	6.00084e-07	0.999382	1	0.467028	4.72644	6.40137	0.0114032	0.355665	23.1089	19.4162	20.6621	32.1638	25.4009	29.0276	32.3706	26.9462	28.364	32.3706
ENSMUSG00000034612	Chst11	-0.152112	5.48902	0.409436	0.522256	1	-0.070604	5.48902	0.0882876	0.766365	1	-0.222716	5.48902	0.880296	0.348121	0.996567	64.7772	37.551	43.309	49.1194	44.0302	38.3998	35.1516	51.614	39.2627	64.7772
ENSMUSG00000074916	Chst14	-0.548324	4.3903	4.3688	0.0366028	1	0.124716	4.3903	0.225979	0.634521	1	-0.423608	4.3903	2.63231	0.104709	0.783224	25.2929	25.2684	26.4989	21.0761	17.7139	13.6519	26.6388	14.1519	17.7109	26.6388
ENSMUSG00000030930	Chst15	-0.336216	4.7932	2.51226	0.112964	1	0.292076	4.7932	1.90309	0.167733	1	-0.0441402	4.7932	0.0439235	0.833996	1	29.1085	30.2255	29.9454	28.901	24.0681	20.2322	34.1169	28.643	23.3942	34.1169
ENSMUSG00000033350	Chst2	0.142497	5.21361	0.30714	0.57944	1	0.166912	5.21361	0.42298	0.515454	1	0.309409	5.21361	1.45164	0.228265	0.908674	26.2175	35.8201	37.2048	38.7444	35.821	35.8096	57.4388	28.2199	38.0119	57.4388
ENSMUSG00000057337	Chst3	-0.287079	3.69069	1.74652	0.186315	1	-0.229936	3.69069	1.1123	0.291582	1	-0.517015	3.69069	5.70237	0.0169421	0.427979	16.6336	13.7486	14.9625	13.8621	11.5969	12.126	9.59612	13.351	9.41336	16.6336
ENSMUSG00000032640	Chsy1	-0.0265723	6.78197	0.0225116	0.880734	1	-0.115339	6.78197	0.424097	0.5149	1	-0.141911	6.78197	0.6427	0.422735	1	117.562	116.278	106.771	124.25	110.508	100.426	121.264	92.0966	100.504	124.25
ENSMUSG00000019214	Chtf18	-0.484829	5.31118	2.97293	0.0846686	1	-0.0813192	5.31118	0.0839479	0.772017	1	-0.566149	5.31118	4.05007	0.0441695	0.627516	39.9032	42.1431	47.7175	40.9329	39.8562	36.5082	41.4638	30.6176	37.429	47.7175
ENSMUSG00000046691	Chtf8	-0.0994819	7.39243	0.335611	0.562374	1	-0.0688644	7.39243	0.160826	0.688397	1	-0.168346	7.39243	0.961829	0.326727	0.970415	167.087	177.095	190.773	178.118	163.599	161.392	190.931	129.875	152.517	190.931
ENSMUSG00000001017	Chtop	0.0106415	8.2647	0.00338461	0.953607	1	-0.0387091	8.2647	0.044804	0.832365	1	-0.0280676	8.2647	0.0235601	0.87801	1	270.577	328.165	296.526	288.794	318.29	336.559	294.937	288.347	344.989	344.989
ENSMUSG00000025199	Chuk	0.0919481	5.9945	0.172151	0.678207	1	0.190155	5.9945	0.738413	0.39017	1	0.282103	5.9945	1.62485	0.202417	0.884485	69.9772	51.6666	57.5468	66.7511	58.5473	62.8462	65.4828	73.316	66.7378	73.316
ENSMUSG00000090258	Churc1	-0.0276016	3.6235	0.0101063	0.919924	1	-0.161984	3.6235	0.347851	0.555332	1	-0.189586	3.6235	0.478887	0.488927	1	10.8215	17.534	10.0483	12.4237	12.407	12.0921	14.5395	8.9776	11.4057	17.534
ENSMUSG00000003662	Ciao1	-0.0178772	5.18454	0.00762295	0.930426	1	-0.00775707	5.18454	0.00143763	0.969755	1	-0.0256343	5.18454	0.0157592	0.900099	1	35.9949	37.2125	37.1297	30.2847	36.0923	39.156	36.118	34.6105	39.862	39.862
ENSMUSG00000031781	Ciapin1	-0.246333	6.05848	1.24469	0.26457	1	-0.0540055	6.05848	0.0598225	0.806777	1	-0.300338	6.05848	1.85329	0.173401	0.883116	63.9484	87.3403	74.6236	57.8391	68.5808	58.909	81.8275	47.198	58.8474	87.3403
ENSMUSG00000038550	Ciart	-0.196907	3.04682	0.503463	0.477983	1	0.196872	3.04682	0.50585	0.476941	1	-3.50152e-05	3.04682	1.94153e-08	0.999889	1	7.75022	10.3346	7.3635	7.48984	9.67136	5.85971	11.0608	6.55222	7.52181	11.0608
ENSMUSG00000030538	Cib1	-0.249782	3.98325	0.707026	0.400433	1	-0.198448	3.98325	0.444399	0.505007	1	-0.44823	3.98325	2.27324	0.131624	0.835472	11.9919	24.1863	16.7132	15.8506	16.6449	15.0233	16.9677	9.59696	14.7235	24.1863
ENSMUSG00000037493	Cib2	-0.179607	4.08452	0.462166	0.496613	1	-0.283912	4.08452	1.14718	0.28414	1	-0.46352	4.08452	3.07033	0.0797334	0.732995	13.0858	25.0199	19.7946	13.79	18.9685	18.5207	15.4107	12.1018	15.276	25.0199
ENSMUSG00000005442	Cic	-0.24338	7.80201	1.70377	0.191796	1	0.00901068	7.80201	0.00234075	0.961412	1	-0.23437	7.80201	1.58249	0.208403	0.885588	273.195	179.693	229.77	231.953	221.729	177.412	203.729	286.203	203.781	286.203
ENSMUSG00000021276	Cinp	-0.0711758	3.94851	0.0777965	0.780306	1	-0.0837935	3.94851	0.107699	0.74278	1	-0.154969	3.94851	0.370211	0.542889	1	14.1389	18.8837	15.3568	14.6894	15.6778	15.7714	19.5737	10.1328	14.0833	19.5737
ENSMUSG00000034157	Cipc	-0.255069	4.57618	1.02189	0.312071	1	0.240758	4.57618	0.91158	0.339695	1	-0.0143106	4.57618	0.00324577	0.954568	1	29.2204	23.537	25.0456	24.792	20.2081	20.2597	31.9665	19.4375	19.4713	31.9665
ENSMUSG00000041777	Cir1	0.396599	6.00572	3.22514	0.0725156	1	-0.016459	6.00572	0.00559692	0.940364	1	0.38014	6.00572	2.97108	0.0847654	0.742011	48.8262	50.9112	60.9426	60.4564	66.8174	86.2473	50.9576	72.176	80.0623	86.2473
ENSMUSG00000045193	Cirbp	0.0963567	7.55131	0.228389	0.632721	1	-0.182017	7.55131	0.814869	0.366685	1	-0.0856608	7.55131	0.18059	0.670867	1	148.773	201.769	198.379	184.459	194.089	217.62	169.967	151.992	220.373	220.373
ENSMUSG00000041438	Cirh1a	0.105932	5.16781	0.380774	0.537189	1	0.150937	5.16781	0.780635	0.376947	1	0.256869	5.16781	2.26152	0.132624	0.836988	34.876	31.5991	31.6824	35.0687	32.1191	39.2102	42.2167	37.9737	37.929	42.2167
ENSMUSG00000037710	Cisd1	-0.39456	4.13425	1.66168	0.197377	1	0.0552562	4.13425	0.0325543	0.856817	1	-0.339304	4.13425	1.2355	0.26634	0.95224	15.0291	28.028	18.651	14.6894	16.6449	15.2727	22.1797	10.4251	16.4839	28.028
ENSMUSG00000028165	Cisd2	0.0267073	5.91534	0.0264468	0.870814	1	0.0761345	5.91534	0.215798	0.642261	1	0.102842	5.91534	0.394218	0.53009	1	55.0407	62.224	58.4726	59.4543	57.214	67.7612	54.4363	62.6764	65.0297	67.7612
ENSMUSG00000029516	Cit	0.0191875	5.15989	0.00441528	0.947021	1	0.423558	5.15989	2.15273	0.142317	1	0.442745	5.15989	2.35595	0.124806	0.829866	42.7897	21.6633	37.5636	36.6434	36.0427	27.8873	38.0278	45.5024	34.5702	45.5024
ENSMUSG00000051159	Cited1	-0.459846	3.13884	2.09599	0.147686	1	-0.400349	3.13884	1.55705	0.212098	1	-0.860195	3.13884	7.23805	0.00713744	0.278188	7.17421	15.6913	11.675	7.78016	8.80604	8.41555	7.70208	4.40875	6.98833	15.6913
ENSMUSG00000039910	Cited2	0.0960421	7.34345	0.270924	0.602712	1	-0.142105	7.34345	0.593231	0.441172	1	-0.0460628	7.34345	0.0623687	0.802791	1	142.908	178.719	159.09	165.822	178.055	167.438	157.227	130.484	181.163	181.163
ENSMUSG00000039205	Ciz1	-0.0522264	6.7614	0.106493	0.744173	1	0.0661476	6.7614	0.171175	0.67907	1	0.0139211	6.7614	0.00758998	0.930576	1	112.099	99.0169	112.761	111.624	110.824	107.755	107.083	112.038	102.311	112.761
ENSMUSG00000037725	Ckap2	-0.145085	5.33233	0.644122	0.422222	1	0.00191722	5.33233	0.00011247	0.991538	1	-0.143167	5.33233	0.630529	0.427161	1	45.0351	40.9598	42.8246	37.8556	41.7396	37.9635	46.2125	33.4432	35.7951	46.2125
ENSMUSG00000048327	Ckap2l	-0.134131	5.78782	0.443952	0.505221	1	0.146992	5.78782	0.534074	0.464899	1	0.0128611	5.78782	0.00410301	0.948927	1	61.6352	54.8655	53.0947	57.3641	49.7312	48.6855	72.7933	51.8333	46.411	72.7933
ENSMUSG00000046841	Ckap4	-0.0494121	7.74437	0.0981298	0.754086	1	-0.217967	7.74437	1.90723	0.167272	1	-0.267379	7.74437	2.87108	0.0901844	0.752127	222.871	236.236	225.023	218.425	225.699	219.989	192.378	179.37	209.116	236.236
ENSMUSG00000040549	Ckap5	0.112563	7.77141	0.300821	0.583368	1	0.145777	7.77141	0.505074	0.477279	1	0.25834	7.77141	1.5849	0.208056	0.885299	241.147	153.829	204.192	229.398	209.868	217.37	217.801	275.096	216.691	275.096
ENSMUSG00000001270	Ckb	-0.805102	5.09479	6.59829	0.0102077	0.651412	-0.171423	5.09479	0.300743	0.583417	1	-0.976525	5.09479	9.65998	0.00188325	0.11607	32.538	64.7246	49.3878	24.783	35.3879	23.2518	30.3063	17.1115	29.3708	64.7246
ENSMUSG00000028044	Cks1b	-0.0594792	6.78097	0.0581997	0.809364	1	-0.144898	6.78097	0.345179	0.556855	1	-0.204377	6.78097	0.686942	0.407206	1	88.6039	155.507	104.397	100.155	123.641	110.649	116.748	74.4615	114.907	155.507
ENSMUSG00000062248	Cks2	0.0380131	6.08196	0.0229976	0.879463	1	-0.139521	6.08196	0.309705	0.577862	1	-0.101508	6.08196	0.164059	0.685447	1	55.7702	95.9335	55.1473	65.2603	70.8555	75.9893	81.1863	47.1809	61.7213	95.9335
ENSMUSG00000064302	Clasp1	-0.0281087	7.17118	0.0267034	0.870194	1	0.230659	7.17118	1.80105	0.179586	1	0.20255	7.17118	1.39046	0.238327	0.923194	152.839	108.347	142.032	141.62	131.118	131.454	148.871	197.733	142.026	197.733
ENSMUSG00000033392	Clasp2	0.0816524	6.01426	0.21535	0.642606	1	0.0918997	6.01426	0.274088	0.600603	1	0.173552	6.01426	0.977728	0.32276	0.966353	68.5696	57.2683	56.5342	68.1633	62.4192	64.7941	63.7842	76.8729	62.3615	76.8729
ENSMUSG00000061028	Clasrp	-0.0702867	6.48988	0.176413	0.674474	1	-0.00718799	6.48988	0.00184737	0.965717	1	-0.0774747	6.48988	0.215069	0.642823	1	83.6814	96.4205	94.9504	84.5946	88.6203	88.2697	97.7527	83.888	89.888	97.7527
ENSMUSG00000027884	Clcc1	-0.0264433	5.57685	0.0196485	0.888523	1	0.13672	5.57685	0.527616	0.467611	1	0.110277	5.57685	0.343844	0.557619	1	45.4982	47.7705	47.0092	47.6117	45.1752	51.4898	43.9807	49.2031	50.9708	51.4898
ENSMUSG00000040663	Clcf1	0.307303	3.43763	2.06699	0.150518	1	-0.230604	3.43763	1.18471	0.276398	1	0.0766997	3.43763	0.129566	0.718882	1	9.84486	9.87471	9.01063	12.8604	12.751	11.0025	9.46834	11.4725	10.3491	12.8604
ENSMUSG00000097629	Clcf1	0.307303	3.43763	2.06699	0.150518	1	-0.230604	3.43763	1.18471	0.276398	1	0.0766997	3.43763	0.129566	0.718882	1	9.84486	9.87471	9.01063	12.8604	12.751	11.0025	9.46834	11.4725	10.3491	12.8604
ENSMUSG00000022843	Clcn2	-0.346068	5.76655	4.30749	0.037945	1	0.066449	5.76655	0.159039	0.690043	1	-0.279619	5.76655	2.83221	0.0923911	0.757312	65.3505	54.4615	62.495	56.8195	47.7382	47.8753	52.4097	56.1865	45.6946	65.3505
ENSMUSG00000004319	Clcn3	0.388503	4.81934	2.32405	0.127388	1	0.476797	4.81934	3.54564	0.0597021	1	0.8653	4.81934	11.5317	0.000684196	0.0547048	26.9338	16.9966	18.3786	31.1862	23.5237	25.0285	28.4485	49.0386	33.3118	49.0386
ENSMUSG00000000605	Clcn4	-0.106455	5.14311	0.363259	0.546702	1	0.0421932	5.14311	0.0572259	0.810935	1	-0.0642619	5.14311	0.13351	0.714821	1	40.9505	31.8391	36.7279	36.3201	33.2899	32.8191	37.6121	34.3624	33.2568	40.9505
ENSMUSG00000004317	Clcn5	0.248454	6.01115	0.76646	0.381314	1	0.10218	6.01115	0.130174	0.718251	1	0.350633	6.01115	1.5287	0.216308	0.894343	68.2334	50.6992	49.655	75.3626	64.6965	59.8439	60.2268	86.6404	64.0687	86.6404
ENSMUSG00000029016	Clcn6	0.338975	5.49535	2.42809	0.119178	1	0.14059	5.49535	0.421853	0.516014	1	0.479565	5.49535	4.87835	0.0271956	0.523909	37.7038	33.0059	40.9353	47.9002	45.3028	47.9375	37.6418	63.2083	51.2655	63.2083
ENSMUSG00000036636	Clcn7	-0.0347677	5.27723	0.0296421	0.863305	1	0.257815	5.27723	1.63827	0.200563	1	0.223048	5.27723	1.22912	0.267579	0.95224	38.9409	33.8483	39.4757	38.7367	36.5509	38.5965	36.2029	45.7951	39.8976	45.7951
ENSMUSG00000046798	Cldn12	0.0738779	4.82655	0.141012	0.707277	1	0.164771	4.82655	0.706617	0.400569	1	0.238649	4.82655	1.48288	0.223324	0.903892	27.1781	26.6753	27.7584	29.4368	28.3015	30.296	28.434	26.7691	29.7137	30.296
ENSMUSG00000079450	Cldn34c1	-0.221606	4.35516	1.25939	0.261767	1	0.268883	4.35516	1.86702	0.171817	1	0.0472767	4.35516	0.058214	0.809341	1	22.4874	21.7451	18.5638	21.4164	17.7273	20.0068	22.925	19.8862	18.6147	22.925
ENSMUSG00000022744	Cldnd1	0.0521558	6.12773	0.0897866	0.764449	1	0.131986	6.12773	0.576894	0.447532	1	0.184142	6.12773	1.12405	0.289048	0.95224	72.161	68.2303	65.4965	71.6468	71.8227	66.327	70.7088	71.6361	70.4167	72.161
ENSMUSG00000045930	Clec14a	0.595522	3.41289	5.99393	0.0143552	0.780168	-0.0730033	3.41289	0.0930526	0.760332	1	0.522519	3.41289	4.65357	0.0309891	0.550477	7.90732	7.14226	8.91372	13.8765	11.4529	11.3454	14.7092	9.74309	10.029	14.7092
ENSMUSG00000068663	Clec16a	-0.0863899	4.95944	0.175263	0.675476	1	0.119295	4.95944	0.335614	0.562372	1	0.0329049	4.95944	0.0256392	0.872785	1	33.8823	25.8095	33.2551	31.9915	29.3852	27.123	29.7659	34.1363	33.7174	34.1363
ENSMUSG00000007041	Clic1	-0.225611	6.46315	1.00698	0.315627	1	-0.299975	6.46315	1.77484	0.182785	1	-0.525586	6.46315	5.43995	0.0196813	0.458636	80.4897	123.756	106.316	84.4334	93.0124	88.8521	86.4781	49.7755	80.3031	123.756
ENSMUSG00000037242	Clic4	0.15578	7.82384	0.851302	0.356184	1	0.0239613	7.82384	0.0201811	0.887033	1	0.179741	7.82384	1.1348	0.286755	0.95224	232.092	186.151	206.566	238.457	227.739	235.012	214.562	266.386	231.257	266.386
ENSMUSG00000006169	Clint1	0.249233	7.39115	2.11858	0.145521	1	-0.0735181	7.39115	0.184905	0.667192	1	0.175714	7.39115	1.05513	0.304328	0.95224	176.579	128.506	148.239	189.22	175.001	177.412	158.617	188.358	167.933	189.22
ENSMUSG00000049550	Clip1	-0.104685	6.2365	0.43719	0.508482	1	0.143637	6.2365	0.82688	0.363176	1	0.0389521	6.2365	0.0610143	0.8049	1	82.9948	57.6283	79.1077	72.2305	71.787	65.2206	85.1359	86.6685	76.8567	86.6685
ENSMUSG00000063146	Clip2	0.0445451	6.35809	0.0653571	0.798221	1	-0.0925076	6.35809	0.282331	0.595177	1	-0.0479625	6.35809	0.0759899	0.782807	1	91.1172	63.3605	89.234	86.5686	84.3448	79.4178	79.3951	87.1031	76.8183	91.1172
ENSMUSG00000013921	Clip3	-0.0831851	7.25537	0.111859	0.738038	1	0.153141	7.25537	0.379347	0.537953	1	0.0699564	7.25537	0.0792027	0.778381	1	166.944	130.022	151.775	156.88	151.077	153.35	151.378	171.137	141.58	171.137
ENSMUSG00000026034	Clk1	0.12923	8.94854	0.363666	0.546477	1	0.00598093	8.94854	0.000779665	0.977724	1	0.135211	8.94854	0.398227	0.528006	1	431.833	426.456	418.86	501.54	477.899	615.049	392.57	558.783	622.637	622.637
ENSMUSG00000068917	Clk2	-0.0510802	6.83741	0.110597	0.739465	1	0.0044595	6.83741	0.000844186	0.976821	1	-0.0466207	6.83741	0.092438	0.7611	1	117.981	116.072	113.747	112.489	107.913	114.39	120.917	110.4	114.481	120.917
ENSMUSG00000032316	Clk3	-0.0278357	6.3978	0.0266285	0.870375	1	-0.174896	6.3978	1.05065	0.305357	1	-0.202732	6.3978	1.41403	0.234389	0.918271	78.4532	95.1095	90.3623	81.8622	86.259	89.7958	75.9373	73.2934	87.0143	95.1095
ENSMUSG00000020385	Clk4	0.202772	7.33824	0.870543	0.350805	1	0.116586	7.33824	0.288395	0.591251	1	0.319358	7.33824	2.1598	0.141663	0.847909	143.601	149.772	146.261	153.824	163.336	191.022	125.359	189.225	193.032	193.032
ENSMUSG00000021097	Clmn	-0.674445	4.3522	5.68514	0.0171092	0.854383	0.234831	4.3522	0.693079	0.405119	1	-0.439614	4.3522	2.45507	0.117146	0.813138	34.2763	19.2461	23.4531	17.7778	14.234	16.6301	15.9759	26.4022	14.7185	34.2763
ENSMUSG00000032024	Clmp	-0.119055	6.99281	0.361106	0.547893	1	-0.0104734	6.99281	0.00279587	0.957831	1	-0.129528	6.99281	0.428052	0.512946	1	152.857	123.637	127.989	140.913	119.62	112.519	149.872	113.19	104.878	152.857
ENSMUSG00000030720	Cln3	-0.32678	3.76049	1.85577	0.173114	1	-0.038544	3.76049	0.0258668	0.872226	1	-0.365324	3.76049	2.35159	0.125155	0.829933	14.5579	17.6933	13.3064	12.3089	12.6064	11.9279	13.7827	12.1109	12.8564	17.6933
ENSMUSG00000022125	Cln5	-0.0292517	4.00873	0.01909	0.890109	1	0.0269546	4.00873	0.0163228	0.898338	1	-0.00229708	4.00873	0.000119225	0.991288	1	14.9768	16.4488	16.907	13.7023	15.7796	18.2025	13.0877	16.685	18.191	18.2025
ENSMUSG00000032245	Cln6	0.059397	4.49498	0.116896	0.732426	1	-0.0717786	4.49498	0.171579	0.678712	1	-0.0123817	4.49498	0.00512864	0.942909	1	19.6253	22.9348	25.8192	22.8156	23.8221	22.9231	22.579	18.9175	22.7224	25.8192
ENSMUSG00000026317	Cln8	0.270513	4.72248	2.06442	0.150773	1	-0.313863	4.72248	2.78464	0.0951723	1	-0.04335	4.72248	0.0533071	0.817405	1	25.5959	29.1098	25.4844	29.0829	29.292	26.7012	25.8962	20.904	24.8016	29.292
ENSMUSG00000025439	Clns1a	0.0351719	7.09344	0.0303357	0.861731	1	-0.0379397	7.09344	0.0353185	0.85093	1	-0.00276774	7.09344	0.000188061	0.989059	1	109.76	162.108	133.657	125.295	144.562	146.368	151.204	105.566	149.849	162.108
ENSMUSG00000029238	Clock	0.00782785	6.03399	0.000543806	0.981395	1	0.504977	6.03399	2.25765	0.132956	1	0.512805	6.03399	2.32806	0.12706	0.833321	72.9987	45.7213	52.8041	66.1893	55.5851	64.2696	51.0769	108.416	71.4305	108.416
ENSMUSG00000027079	Clp1	0.0520126	4.71062	0.0450482	0.831915	1	-0.105144	4.71062	0.18444	0.667585	1	-0.0531312	4.71062	0.0470697	0.828243	1	20.7054	28.5165	26.0728	24.166	29.648	30.7487	23.9827	22.0293	29.0307	30.7487
ENSMUSG00000001829	Clpb	-0.238357	5.04979	1.69454	0.193004	1	-0.116851	5.04979	0.406887	0.523554	1	-0.355209	5.04979	3.77639	0.0519807	0.66041	34.5094	36.6853	36.5753	32.9205	32.2718	33.1012	34.1671	27.7678	29.3403	36.6853
ENSMUSG00000002660	Clpp	-0.328278	5.21696	1.13812	0.286049	1	-0.0607724	5.21696	0.0390059	0.843437	1	-0.38905	5.21696	1.59937	0.205992	0.884485	30.7914	58.7613	40.1602	30.7722	38.0238	34.1609	46.0966	21.313	34.0348	58.7613
ENSMUSG00000002981	Clptm1	0.153594	6.7047	0.980747	0.322014	1	-0.0501593	6.7047	0.104964	0.745952	1	0.103435	6.7047	0.446264	0.504114	1	99.2866	92.5788	101.151	107.238	111.272	106.659	97.2315	114.725	107.706	114.725
ENSMUSG00000021610	Clptm1l	0.165494	6.35849	1.20015	0.273291	1	-0.107063	6.35849	0.504053	0.477725	1	0.0584313	6.35849	0.150114	0.698426	1	78.8114	75.3184	78.0919	88.7169	85.9225	86.3373	84.2017	79.9177	80.3391	88.7169
ENSMUSG00000015357	Clpx	0.0737886	5.7994	0.2107	0.646219	1	0.0413982	5.7994	0.0666953	0.796211	1	0.115187	5.7994	0.516458	0.472357	1	50.6906	55.4607	52.1743	53.2418	56.8066	62.3374	52.4089	56.9727	60.281	62.3374
ENSMUSG00000042489	Clspn	0.085435	6.35137	0.106757	0.743867	1	0.295169	6.35137	1.27505	0.258821	1	0.380604	6.35137	2.11838	0.14554	0.850471	87.8185	55.8395	85.0195	81.0531	83.3776	75.9895	84.3756	99.3309	81.0328	99.3309
ENSMUSG00000039953	Clstn1	-0.1165	7.56064	0.534382	0.464771	1	0.013931	7.56064	0.00764596	0.930321	1	-0.102569	7.56064	0.415009	0.519438	1	199.882	181.803	211.459	196.536	174.899	174.109	190.178	183.097	186.284	211.459
ENSMUSG00000032452	Clstn2	0.225799	3.8574	0.772418	0.37947	1	0.82855	3.8574	10.6507	0.00110026	0.287429	1.05435	3.8574	17.0753	3.59266e-05	0.00540627	9.95142	12.0121	8.2863	12.2819	12.828	10.3176	19.691	27.8705	15.8445	27.8705
ENSMUSG00000008153	Clstn3	-0.420662	3.97558	3.63394	0.0566126	1	-0.409072	3.97558	3.42226	0.0643229	1	-0.829734	3.97558	14.0936	0.000173935	0.0193341	17.4904	14.6633	19.4261	17.5924	15.3724	14.5246	14.0722	14.5172	13.0698	19.4261
ENSMUSG00000028478	Clta	-0.0472242	7.45192	0.0339895	0.853729	1	-0.18807	7.45192	0.538625	0.463003	1	-0.235294	7.45192	0.843097	0.358513	1	134.424	243.161	177.887	152.7	188.286	195.677	167.187	122.398	193.379	243.161
ENSMUSG00000047547	Cltb	-0.54447	3.44362	4.15218	0.0415809	1	-0.133404	3.44362	0.246491	0.619557	1	-0.677874	3.44362	6.45294	0.0110769	0.351345	12.7468	16.0467	12.3946	8.78981	11.1022	8.73316	8.88531	7.76901	10.6749	16.0467
ENSMUSG00000047126	Cltc	0.0291916	8.14041	0.0312445	0.859696	1	-0.0571734	8.14041	0.119903	0.72914	1	-0.0279818	8.14041	0.0287302	0.865404	1	335.484	226.809	266.83	300.831	277.87	283.72	246.527	331.212	269.264	335.484
ENSMUSG00000022037	Clu	-0.353324	2.75551	1.39546	0.237486	1	-0.481421	2.75551	2.52627	0.111965	1	-0.834745	2.75551	7.69841	0.00552694	0.237629	6.07451	11.4168	8.47772	6.61894	7.6353	5.48569	4.11164	4.18952	6.02812	11.4168
ENSMUSG00000014232	Cluap1	0.0725224	4.69132	0.1147	0.734855	1	-0.0396417	4.69132	0.0343962	0.852867	1	0.0328808	4.69132	0.0237077	0.877631	1	20.7931	28.6393	26.2015	23.3798	26.2264	28.6561	30.2048	19.6664	28.06	30.2048
ENSMUSG00000020741	Cluh	-0.00544939	5.49421	0.000866426	0.976518	1	0.136627	5.49421	0.547845	0.4592	1	0.131178	5.49421	0.506047	0.476855	1	46.1347	35.9818	45.6828	47.4937	40.8234	43.0128	47.9498	54.9755	42.6235	54.9755
ENSMUSG00000016756	Cmah	0.533144	6.09278	3.9468	0.0469605	1	0.582858	6.09278	4.74365	0.0294065	1	1.116	6.09278	17.0569	3.6277e-05	0.00543337	55.7707	25.7296	51.2151	66.4012	63.263	66.0109	87.8917	112.091	84.6932	112.091
ENSMUSG00000030282	Cmas	-0.23702	5.42296	1.21515	0.270315	1	-0.0864638	5.42296	0.16153	0.687752	1	-0.323483	5.42296	2.26679	0.132173	0.835472	41.2288	56.831	45.0532	40.5264	43.3333	40.1741	47.8342	30.9422	39.4843	56.831
ENSMUSG00000039163	Cmc1	-0.158053	3.35843	0.284965	0.593465	1	-0.305144	3.35843	1.05048	0.305396	1	-0.463198	3.35843	2.43488	0.118663	0.816371	8.27388	16.016	10.7061	10.8574	10.1804	10.4103	10.5976	5.65099	9.01548	16.016
ENSMUSG00000014633	Cmc2	-0.211258	3.53884	0.46918	0.493365	1	-0.175033	3.53884	0.320178	0.571501	1	-0.386291	3.53884	1.56665	0.210695	0.88656	9.75909	18.0443	11.1151	11.1755	12.3878	11.2265	13.2152	6.79991	10.2595	18.0443
ENSMUSG00000034390	Cmip	0.0913066	6.17715	0.28441	0.593825	1	0.0595032	6.17715	0.121317	0.72761	1	0.15081	6.17715	0.779451	0.377309	1	73.6272	56.1641	73.0537	72.2279	78.7452	66.14	71.9247	85.6174	72.764	85.6174
ENSMUSG00000028719	Cmpk1	-0.19706	6.20147	1.21768	0.269817	1	-0.0238105	6.20147	0.0177646	0.893969	1	-0.220871	6.20147	1.53245	0.215745	0.894205	74.698	93.62	77.9598	70.4571	73.3618	73.5105	78.9241	50.7831	68.3284	93.62
ENSMUSG00000020638	Cmpk2	-0.0421113	3.897	0.0356825	0.850173	1	-0.209354	3.897	0.881406	0.347817	1	-0.251465	3.897	1.27908	0.25807	0.950138	18.1188	16.7194	12.4501	16.3731	14.8125	14.7116	10.7713	14.4928	14.7768	18.1188
ENSMUSG00000022748	Cmss1	0.0197245	3.81977	0.00703068	0.933176	1	-0.135415	3.81977	0.331601	0.564718	1	-0.11569	3.81977	0.242947	0.622086	1	11.573	15.9619	15.163	13.5862	15.3215	14.5869	15.9833	10.1328	14.0833	15.9833
ENSMUSG00000031875	Cmtm3	-0.581894	4.58036	7.77112	0.0053088	0.456499	-0.0780004	4.58036	0.138837	0.70944	1	-0.659894	4.58036	10.0389	0.00153266	0.100195	26.445	34.3045	31.9731	19.3342	21.7351	21.0077	23.917	16.5876	19.2579	34.3045
ENSMUSG00000096188	Cmtm4	0.191032	6.70843	0.756169	0.38453	1	0.107642	6.70843	0.240853	0.623591	1	0.298674	6.70843	1.85106	0.17366	0.883692	111.959	77.6991	88.4105	112.58	103.382	102.981	88.1975	148.144	106.745	148.144
ENSMUSG00000032434	Cmtm6	0.0428413	4.46297	0.0492152	0.824434	1	-0.0402371	4.46297	0.0436574	0.834492	1	0.00260425	4.46297	0.000183363	0.989196	1	18.5901	24.5109	21.8483	21.3664	23.0586	22.6908	20.8477	20.1682	24.5925	24.5925
ENSMUSG00000032436	Cmtm7	-0.400973	4.58055	2.01653	0.155595	1	0.217646	4.58055	0.594944	0.440514	1	-0.183327	4.58055	0.425523	0.514194	1	21.7844	36.9558	22.3327	19.6826	20.9716	19.8856	32.6615	18.3657	21.9786	36.9558
ENSMUSG00000024019	Cmtr1	-0.0700296	5.77074	0.105922	0.744835	1	0.028346	5.77074	0.0174099	0.895026	1	-0.0416836	5.77074	0.0376988	0.846049	1	57.1668	49.7422	55.0483	55.2803	54.0117	53.2367	48.1853	66.3909	51.3046	66.3909
ENSMUSG00000038085	Cnbd2	0.406786	3.55227	2.536	0.111277	1	-0.150401	3.55227	0.351646	0.553183	1	0.256385	3.55227	1.01301	0.314183	0.956982	8.95874	11.5628	9.50015	13.7951	10.1948	15.3879	13.5537	8.67797	13.3359	15.3879
ENSMUSG00000030057	Cnbp	0.0857246	9.01948	0.174179	0.676424	1	-0.0215329	9.01948	0.0109935	0.916495	1	0.0641916	9.01948	0.0976964	0.754612	1	411.867	566.675	518.225	468.481	553.107	590.772	563.7	391.155	605.963	605.963
ENSMUSG00000024644	Cndp2	-0.226363	5.50625	1.30417	0.253454	1	-0.003126	5.50625	0.000248767	0.987416	1	-0.229489	5.50625	1.34611	0.245959	0.934561	41.4742	55.2443	52.901	41.978	45.3028	40.8933	47.3128	35.0751	48.1181	55.2443
ENSMUSG00000036810	Cnep1r1	0.0223315	5.60577	0.0175787	0.894522	1	0.0272696	5.60577	0.0263051	0.871157	1	0.0496011	5.60577	0.0871952	0.767774	1	45.9777	55.0279	42.5824	48.0163	49.6294	49.7452	48.1235	45.1837	53.186	55.0279
ENSMUSG00000015759	Cnih1	0.0297996	7.03208	0.020967	0.884869	1	-0.152938	7.03208	0.552035	0.457487	1	-0.123138	7.03208	0.358084	0.549572	1	111.541	168.438	121.062	121.928	146.14	143.999	123.639	97.6501	142.807	168.438
ENSMUSG00000024873	Cnih2	-0.0421902	4.43179	0.0313979	0.859356	1	-0.148261	4.43179	0.387794	0.533461	1	-0.190451	4.43179	0.642348	0.422862	1	16.1812	28.5149	22.7687	20.3793	21.786	22.9402	17.7206	19.1939	23.9524	28.5149
ENSMUSG00000062169	Cnih4	0.160451	4.89361	0.761671	0.382806	1	0.0526161	4.89361	0.0825636	0.773853	1	0.213067	4.89361	1.35047	0.245196	0.933285	24.9894	30.6985	25.9355	29.8592	32.4532	32.1486	32.0961	25.4908	33.1071	33.1071
ENSMUSG00000025658	Cnksr2	-0.541553	3.96341	3.06507	0.0799915	1	0.381533	3.96341	1.52873	0.216303	1	-0.160021	3.96341	0.272863	0.601418	1	23.7752	12.6678	17.6149	14.0391	11.0122	12.2478	12.6303	23.1574	12.0421	23.7752
ENSMUSG00000015202	Cnksr3	0.343918	5.00829	3.89037	0.0485638	1	-0.20703	5.00829	1.42683	0.232282	1	0.136887	5.00829	0.620106	0.431008	1	28.2255	24.7815	30.8589	35.1848	36.2931	36.9037	27.102	36.3173	33.0745	36.9037
ENSMUSG00000004665	Cnn2	0.198752	8.01515	1.02407	0.311556	1	-0.185763	8.01515	0.895061	0.34411	1	0.012989	8.01515	0.00437828	0.947244	1	208.418	300.354	230.206	299.478	299.253	249.287	239.633	210.694	290.256	300.354
ENSMUSG00000053931	Cnn3	-0.0896364	9.04985	0.2893	0.590669	1	-0.0336427	9.04985	0.0407661	0.83999	1	-0.123279	9.04985	0.547385	0.459388	1	543.144	572.462	506.193	521.269	541.087	537.722	530.633	464.793	551.918	572.462
ENSMUSG00000064105	Cnnm2	0.198449	3.07051	0.720954	0.395831	1	0.14927	3.07051	0.422285	0.515799	1	0.347719	3.07051	2.28047	0.131012	0.835472	7.33129	6.87172	7.3635	7.78015	8.75515	8.29088	7.99165	11.9596	8.16197	11.9596
ENSMUSG00000001138	Cnnm3	0.139107	5.39766	0.345576	0.556628	1	0.0307636	5.39766	0.0169705	0.896352	1	0.16987	5.39766	0.517045	0.472105	1	40.8349	38.3815	41.4873	43.8591	44.3881	45.0076	34.5715	41.9619	48.0503	48.0503
ENSMUSG00000037408	Cnnm4	0.0740041	4.99796	0.160839	0.688385	1	-0.0412286	4.99796	0.0501954	0.822724	1	0.0327755	4.99796	0.0317779	0.858516	1	30.9734	28.5553	33.156	34.0236	34.0534	29.2787	27.5337	31.9589	37.1693	37.1693
ENSMUSG00000036550	Cnot1	0.162689	8.21854	0.401994	0.526061	1	0.295699	8.21854	1.32758	0.249236	1	0.458388	8.21854	3.18249	0.0744313	0.73258	320.187	194.631	250.565	306.021	270.995	286.69	262.281	489.196	299.027	489.196
ENSMUSG00000056167	Cnot10	0.0281578	6.87606	0.0293597	0.863951	1	-0.082969	6.87606	0.255108	0.613501	1	-0.0548112	6.87606	0.111445	0.738504	1	107.927	123.691	121.159	117.051	125.677	116.945	113.446	103.35	127.124	127.124
ENSMUSG00000003135	Cnot11	0.0923616	6.00671	0.301261	0.583093	1	-0.0451277	6.00671	0.0720986	0.788305	1	0.0472339	6.00671	0.0790714	0.77856	1	58.8074	63.5769	65.7871	59.8027	68.9213	69.3192	63.0644	56.7047	71.9104	71.9104
ENSMUSG00000020166	Cnot2	0.198412	7.41446	1.30158	0.253926	1	0.117848	7.41446	0.460529	0.497377	1	0.31626	7.41446	3.30938	0.0688856	0.721284	148.563	147.39	154.197	164.892	176.579	195.677	157.342	200.001	189.805	200.001
ENSMUSG00000035632	Cnot3	-0.0684589	6.93058	0.0982986	0.753881	1	-0.113588	6.93058	0.270902	0.602727	1	-0.182047	6.93058	0.695475	0.404308	1	126.879	108.124	122.457	124.693	128.836	110.648	134.188	127.813	113.346	134.188
ENSMUSG00000038784	Cnot4	0.328963	5.64547	2.20042	0.137973	1	0.328146	5.64547	2.20839	0.137262	1	0.657109	5.64547	8.78438	0.00303821	0.159515	39.7467	36.7393	41.4688	41.8227	49.8331	57.3511	42.0432	73.9606	66.4159	73.9606
ENSMUSG00000020362	Cnot6	0.178788	8.12321	0.463677	0.495911	1	0.477286	8.12321	3.29483	0.0694982	1	0.656074	8.12321	6.20001	0.012775	0.376479	270.668	203.448	236.74	285.397	258.861	302.529	281.341	362.383	307.05	362.383
ENSMUSG00000034724	Cnot6l	0.17309	6.52457	0.477235	0.489677	1	0.360413	6.52457	2.07128	0.150095	1	0.533503	6.52457	4.52238	0.0334542	0.56453	90.594	66.9856	77.3654	100.271	89.6384	92.6959	78.5843	128.195	103.171	128.195
ENSMUSG00000031601	Cnot7	0.0857927	7.18	0.286673	0.592361	1	0.107705	7.18	0.452937	0.500944	1	0.193498	7.18	1.46122	0.226735	0.907541	139.975	136.608	127.7	149.042	139.166	157.838	150.393	153.283	150.222	157.838
ENSMUSG00000020515	Cnot8	-0.0999262	6.32377	0.394443	0.529973	1	0.022758	6.32377	0.0204877	0.886183	1	-0.0771682	6.32377	0.235922	0.627167	1	70.8517	92.9577	80.9016	76.0018	86.1262	82.7842	81.306	69.6145	79.592	92.9577
ENSMUSG00000006782	Cnp	-0.237282	3.98763	1.48485	0.223017	1	-0.0720099	3.98763	0.135977	0.712314	1	-0.309292	3.98763	2.54763	0.11046	0.797422	17.2916	18.0362	19.455	15.0494	16.7812	13.6837	14.2612	12.8503	14.5471	19.455
ENSMUSG00000033159	Cnppd1	0.0644676	5.92874	0.143057	0.70526	1	-0.21456	5.92874	1.58587	0.207918	1	-0.150092	5.92874	0.777208	0.377996	1	52.6847	64.6292	66.951	61.7304	65.6207	65.79	52.3932	57.2038	60.403	66.951
ENSMUSG00000025381	Cnpy2	-0.314527	6.13014	1.32524	0.249653	1	-0.140057	6.13014	0.262779	0.608217	1	-0.454584	6.13014	2.76425	0.0963919	0.766972	57.1317	111.192	79.1092	60.151	71.4154	66.888	79.8005	44.3311	59.6942	111.192
ENSMUSG00000023973	Cnpy3	0.12278	5.34973	0.536193	0.464015	1	-0.131418	5.34973	0.615946	0.432558	1	-0.00863785	5.34973	0.0026664	0.958818	1	35.4568	44.2157	42.5941	38.9726	46.188	42.5228	40.2371	36.7771	39.2305	46.188
[truncated: 8,434 more rows]
